# Supplementary material for: Expression Patterns of Glycosylation Regulators Define Tumor Microenvironment and Immunotherapy in Gastric Cancer
Source: Front Cell Dev Biol. 2022 Feb 15;10:811075. doi: 10.3389/fcell.2022.811075 (PMC8886025; doi:10.3389/fcell.2022.811075)
Supplement: Supplementary file 2 [file Table4.xls]

Supplementary table 4. Differentially expressed genes between GM.cluster.A and GM.cluster.B (adjusted P-value < 0.05)
id	logFC	AveExpr	t	P.Value	adj.P.Val	B
GALNT10	0.791265067	5.706014657	44.26644041	1.53E-277	1.60E-273	620.759464
SEC24D	0.464973097	5.721254677	17.36079283	7.64E-62	4.01E-58	129.7296206
MITF	0.463254167	5.012206759	16.9597379	2.54E-59	8.87E-56	123.9850464
CD59	0.459249012	7.520279049	16.05483562	8.77E-54	2.30E-50	111.3663894
MAN2B2	0.420586651	6.563671596	15.85717469	1.33E-52	2.79E-49	108.6752991
ARHGAP24	0.433650755	4.691747445	15.33025444	1.67E-49	2.92E-46	101.6195875
GLT8D1	0.274528144	6.284807584	15.07856302	4.73E-48	7.09E-45	98.31113632
FAM114A1	0.372266673	6.44708215	14.91154677	4.26E-47	5.59E-44	96.1381942
FMOD	0.724353216	7.087621965	14.81793311	1.45E-46	1.69E-43	94.92816093
RAB27A	0.394785597	6.132603351	14.28780414	1.33E-43	1.39E-40	88.18467067
EXT2	0.276057543	6.687638324	14.15054438	7.53E-43	7.18E-40	86.46924514
TGFBR2	0.486531638	7.521153327	14.13542281	9.11E-43	7.96E-40	86.28103983
ROR1	0.483396702	4.858587495	13.84944337	3.24E-41	2.61E-38	82.75103075
ITGAV	0.463371756	7.966827032	13.82841489	4.21E-41	3.15E-38	82.49367601
ACVR1	0.332275976	7.206867169	13.76596395	9.10E-41	6.36E-38	81.73117473
SLC2A10	0.663378043	6.304058695	13.74103209	1.24E-40	8.11E-38	81.42751939
SPATA6	0.338146636	4.337445556	13.73182144	1.39E-40	8.55E-38	81.31544787
CFH	0.727006331	6.272346652	13.57045208	1.00E-39	5.83E-37	79.36152913
GPRC5B	0.625874497	5.483995802	13.55055525	1.28E-39	7.04E-37	79.12186766
PDGFD	0.525214529	5.099678814	13.43983544	4.89E-39	2.57E-36	77.79328817
KDELR3	0.481634555	7.126195903	13.42532491	5.83E-39	2.88E-36	77.61980722
TXNDC15	0.291678764	6.411874996	13.42245474	6.04E-39	2.88E-36	77.58551045
HSPG2	0.460112356	6.346498	13.39646751	8.27E-39	3.73E-36	77.27524258
MFSD1	0.313322887	7.951352555	13.39386752	8.53E-39	3.73E-36	77.24422683
PIGK	0.288413982	6.044053538	13.28398408	3.20E-38	1.34E-35	75.93777217
BACE2	0.539051641	7.168387841	13.27340653	3.63E-38	1.47E-35	75.81246158
SAR1B	0.29678633	6.493736301	13.2290896	6.18E-38	2.40E-35	75.2883091
PTGER2	0.613123968	5.210062698	13.21024377	7.74E-38	2.90E-35	75.06583538
SEC31A	0.279347265	7.933217568	13.10015661	2.87E-37	1.04E-34	73.77132087
CA2	1.205198716	8.152131236	13.06454857	4.38E-37	1.53E-34	73.3544593
LEPROT	0.271655925	7.698889619	13.0540319	4.96E-37	1.68E-34	73.23151487
ARF4	0.264457722	9.089975866	13.04766163	5.34E-37	1.75E-34	73.15708226
RHOBTB1	0.38721375	5.246258099	12.95072994	1.68E-36	5.33E-34	72.02809194
ZDHHC7	0.304716861	7.714301016	12.93873775	1.93E-36	5.95E-34	71.88888558
YIPF5	0.209484879	5.952902375	12.88020646	3.83E-36	1.15E-33	71.21093883
KIAA0513	0.410980423	4.98913171	12.74502108	1.85E-35	5.40E-33	69.65461603
GNAQ	0.319068698	6.572223167	12.74240832	1.91E-35	5.42E-33	69.62466728
HERPUD1	0.352830001	7.648122095	12.65444982	5.29E-35	1.46E-32	68.61935026
IRAK3	0.484951641	4.879291232	12.6364029	6.51E-35	1.75E-32	68.41378248
STX12	0.252345533	7.004546205	12.58637062	1.16E-34	3.04E-32	67.84512458
SLC4A4	0.66405992	4.948856226	12.56857852	1.42E-34	3.63E-32	67.64334518
NEDD9	0.381878844	5.895684611	12.54767047	1.81E-34	4.51E-32	67.40652489
FBXL5	0.289938725	6.821290691	12.54338494	1.90E-34	4.63E-32	67.35802341
SLC35D1	0.288774019	5.359671491	12.53171856	2.17E-34	5.17E-32	67.22605765
IL6ST	0.331564488	5.710746626	12.46452656	4.67E-34	1.09E-31	66.46795653
SLC25A46	0.31948121	6.725770258	12.44931098	5.56E-34	1.27E-31	66.29674714
CSNK1A1	0.250804556	6.418676172	12.42270415	7.52E-34	1.68E-31	65.99777171
PDGFRA	0.522103336	6.037226504	12.41293922	8.41E-34	1.84E-31	65.8881764
AHNAK	0.419500735	7.220239274	12.36054299	1.52E-33	3.26E-31	65.30132019
LAMA2	0.505100349	4.88140259	12.33135251	2.12E-33	4.40E-31	64.97525917
CTSO	0.484860026	6.765109271	12.3304475	2.14E-33	4.40E-31	64.96516021
HEG1	0.441147366	6.405902993	12.32257031	2.34E-33	4.72E-31	64.87728469
ITFG1	0.275882286	6.554648225	12.28622917	3.53E-33	6.98E-31	64.47247126
MIA3	0.244705335	5.558785917	12.25511677	5.01E-33	9.73E-31	64.12668269
EIF2AK3	0.293815061	5.709221818	12.24928613	5.35E-33	1.02E-30	64.06196017
LOXL1	0.443361394	5.879973408	12.2350818	6.27E-33	1.17E-30	63.90439228
ARL15	0.243964925	5.340947577	12.21405186	7.94E-33	1.46E-30	63.6713846
KLF4	0.569492603	7.138798057	12.18614596	1.09E-32	1.96E-30	63.36270236
GOLGB1	0.357400249	6.778094213	12.17165188	1.28E-32	2.27E-30	63.20260523
SEC24A	0.336290008	6.113868541	12.14932808	1.64E-32	2.87E-30	62.95633065
RCBTB2	0.318577132	5.319448713	12.09267829	3.08E-32	5.25E-30	62.33305018
CDC14B	0.262505462	5.245543869	12.09210449	3.10E-32	5.25E-30	62.32674936
IL1R1	0.437961708	5.937317189	12.08411122	3.39E-32	5.64E-30	62.23900192
NR2F2	0.428994435	6.602095075	12.06394958	4.24E-32	6.95E-30	62.01788742
PIGB	0.227414901	5.631377366	11.96091939	1.33E-31	2.14E-29	60.89272224
AFF4	0.286017614	5.672241599	11.9241086	1.99E-31	3.16E-29	60.49266342
UGCG	0.338885498	7.238214618	11.89127451	2.85E-31	4.47E-29	60.13668821
AKAP13	0.286869722	6.418509981	11.87760922	3.32E-31	5.11E-29	59.98877474
MFAP3	0.274709648	5.37978689	11.87091453	3.57E-31	5.42E-29	59.916363
KLF9	0.456652035	6.672943792	11.84139128	4.93E-31	7.39E-29	59.59743596
DNAJB14	0.22687183	5.772727188	11.82932091	5.63E-31	8.31E-29	59.46723553
FRY	0.340565433	4.50500244	11.82000001	6.23E-31	9.07E-29	59.36676873
ATP10D	0.306993361	5.241620484	11.81866286	6.32E-31	9.08E-29	59.35236147
QSOX1	0.413479891	6.886236323	11.79681215	8.02E-31	1.14E-28	59.11712128
SLC35A5	0.272642969	6.681176841	11.72978171	1.66E-30	2.33E-28	58.39775375
LDB2	0.419325253	5.763895991	11.66523262	3.35E-30	4.59E-28	57.70825672
KLF2	0.47987963	7.827861814	11.66346395	3.41E-30	4.59E-28	57.68940906
ARHGAP1	0.265639712	7.343470621	11.66341909	3.41E-30	4.59E-28	57.688931
VCAN	0.577199392	7.340633059	11.64877114	4.00E-30	5.31E-28	57.53292928
CRTAP	0.320470859	6.62512635	11.61728582	5.61E-30	7.36E-28	57.19816476
A2M	0.510303705	8.460763857	11.60636463	6.31E-30	8.17E-28	57.08222387
CTSE	1.210836383	8.218061579	11.59326601	7.27E-30	9.25E-28	56.94328767
TRIP11	0.21118396	5.692222409	11.59256109	7.32E-30	9.25E-28	56.93581438
WDR7	0.224905928	4.957059463	11.57136357	9.19E-30	1.15E-27	56.71126448
ABCG1	0.31031019	5.274568161	11.55513677	1.09E-29	1.35E-27	56.53960382
PDGFC	0.464255305	5.933335032	11.54541507	1.21E-29	1.48E-27	56.43685654
NDFIP1	0.213216066	7.002902975	11.54102231	1.27E-29	1.53E-27	56.3904539
UBL3	0.320313963	7.451363657	11.52496108	1.51E-29	1.80E-27	56.22091868
LTBP1	0.46580191	6.021722453	11.51092629	1.76E-29	2.07E-27	56.07293626
MRC2	0.39177668	5.878381199	11.46950172	2.73E-29	3.18E-27	55.63704243
ITGB5	0.298297157	6.956365412	11.44494462	3.55E-29	4.09E-27	55.37926345
RCAN1	0.334653536	6.014984298	11.4415172	3.68E-29	4.19E-27	55.3433224
IQGAP2	0.510501807	6.125693509	11.43811227	3.82E-29	4.30E-27	55.30762619
REEP5	0.228574264	8.299108574	11.43028199	4.15E-29	4.63E-27	55.22557002
MAN2A1	0.295703196	6.635149713	11.42165115	4.54E-29	5.02E-27	55.13517958
DHX29	0.222673731	6.670264748	11.39466649	6.05E-29	6.61E-27	54.85294189
CRISPLD2	0.49689111	7.027622659	11.37612084	7.36E-29	7.96E-27	54.6592963
OLFML1	0.465963279	5.374164402	11.35394823	9.31E-29	9.96E-27	54.42812965
SGSM3	0.282452279	5.959041328	11.35185831	9.52E-29	1.01E-26	54.40636031
MTUS1	0.380384303	6.202592535	11.33634097	1.12E-28	1.18E-26	54.24483194
OVOL1	-0.445202088	4.962801601	-11.31760106	1.37E-28	1.42E-26	54.05000744
MDFIC	0.377783648	5.323064928	11.31101453	1.46E-28	1.51E-26	53.98159716
AZI2	0.228889833	5.409263047	11.30881159	1.50E-28	1.53E-26	53.95872412
GALNT6	0.549583671	6.030294963	11.29383092	1.75E-28	1.77E-26	53.80328017
PTPRM	0.402568815	6.037593443	11.26394294	2.40E-28	2.40E-26	53.49367526
PXDN	0.429222132	6.495569498	11.23880479	3.13E-28	3.09E-26	53.23381179
MYCT1	0.30086349	4.495828652	11.19749595	4.81E-28	4.72E-26	52.80785559
LRRC17	0.435749089	4.316880472	11.19599948	4.89E-28	4.75E-26	52.79244981
TMCO3	0.310990825	5.98785943	11.18161145	5.68E-28	5.47E-26	52.64441724
ARL2BP	0.248040391	7.006691964	11.16680197	6.63E-28	6.32E-26	52.49221761
BFAR	0.254236331	6.986190609	11.1646432	6.78E-28	6.41E-26	52.4700459
ZEB2	0.408520769	4.882167302	11.15698591	7.34E-28	6.88E-26	52.39143075
FBN1	0.522142308	6.088965107	11.15556171	7.45E-28	6.92E-26	52.37681395
ZMIZ1	0.279117573	7.191387292	11.15379958	7.59E-28	6.98E-26	52.35873114
HGSNAT	0.226291965	5.522696964	11.15210286	7.73E-28	7.03E-26	52.34132194
RNF14	0.212412278	5.997927902	11.1514833	7.78E-28	7.03E-26	52.33496543
TCF21	0.479576672	4.866395604	11.1475528	8.10E-28	7.26E-26	52.29464688
SNRK	0.253232355	6.292391606	11.13828832	8.92E-28	7.93E-26	52.19966096
ADAM28	0.51976416	4.934564209	11.12549263	1.02E-27	8.98E-26	52.06858123
ELK3	0.269856649	5.852241481	11.12316244	1.04E-27	9.12E-26	52.04472437
SLFN12	0.322407301	4.396595222	11.06761067	1.86E-27	1.61E-25	51.47723866
LPAR1	0.441839727	5.581613826	11.06253031	1.96E-27	1.68E-25	51.42546146
ACOX1	0.272021478	5.755973124	11.04480553	2.35E-27	2.00E-25	51.24497568
EDEM1	0.29726404	6.275807364	11.03661549	2.56E-27	2.16E-25	51.16166244
JAK1	0.29543325	7.329080382	11.02326932	2.93E-27	2.46E-25	51.02601161
HEXB	0.244821267	8.920232411	11.01065448	3.34E-27	2.78E-25	50.89792293
LUM	0.580343989	8.904143025	11.0083911	3.42E-27	2.82E-25	50.87495417
ENTPD1	0.346391514	6.048045332	11.00115985	3.68E-27	3.02E-25	50.80159878
DMXL1	0.301244655	5.151229837	10.99637229	3.87E-27	3.15E-25	50.75305541
GULP1	0.401709631	5.095902293	10.9894084	4.16E-27	3.35E-25	50.68247741
NID1	0.390036299	6.09722854	10.98495864	4.35E-27	3.48E-25	50.63739972
CYBRD1	0.61811037	7.085222691	10.97640461	4.75E-27	3.78E-25	50.5507881
CSGALNACT2	0.296484485	5.565157112	10.9733465	4.90E-27	3.87E-25	50.51983805
FUT8	0.322022038	6.452893684	10.96373628	5.41E-27	4.22E-25	50.4226243
PHKB	0.216976082	6.04004808	10.96333455	5.43E-27	4.22E-25	50.41856217
LAMB1	0.360877224	7.144732613	10.95771941	5.76E-27	4.44E-25	50.36179679
RNASE1	0.536137582	7.401768842	10.95620457	5.85E-27	4.48E-25	50.34648704
LITAF	0.326169933	7.997253397	10.93122458	7.55E-27	5.74E-25	50.09428729
LMAN1	0.278054913	6.09847259	10.92603009	7.96E-27	6.01E-25	50.04190521
SASH1	0.321855605	6.337369527	10.92377022	8.15E-27	6.10E-25	50.01912301
SERP1	0.25521703	7.676963501	10.9167519	8.76E-27	6.51E-25	49.94839564
SGCB	0.288197195	5.850793185	10.91126441	9.26E-27	6.84E-25	49.89312229
RECK	0.339901618	4.906000112	10.90632985	9.74E-27	7.14E-25	49.84343875
PRKAR1A	0.268412239	7.747317729	10.90030253	1.04E-26	7.52E-25	49.78277896
MCC	0.32609002	4.753021869	10.89993917	1.04E-26	7.52E-25	49.779123
PECAM1	0.41061665	7.021672408	10.88948517	1.16E-26	8.31E-25	49.67398349
FSTL1	0.475942037	7.689840473	10.88126867	1.26E-26	8.94E-25	49.59140813
CADPS2	0.323730039	6.25897465	10.88102691	1.26E-26	8.94E-25	49.5889792
SLC24A3	0.472120183	5.449227864	10.85752246	1.60E-26	1.13E-24	49.35306024
MMRN2	0.346599035	5.02992329	10.85703595	1.61E-26	1.13E-24	49.34818171
FAT4	0.383161828	4.600603074	10.84412271	1.84E-26	1.28E-24	49.21876014
ABHD5	0.253727986	5.27907108	10.84087831	1.90E-26	1.30E-24	49.1862643
SGCD	0.408888988	4.514221844	10.84084311	1.90E-26	1.30E-24	49.18591171
CPD	0.334627249	7.21802005	10.83966139	1.92E-26	1.31E-24	49.17407773
SPDEF	0.688669642	5.822381093	10.83720508	1.97E-26	1.33E-24	49.14948326
NR3C1	0.336468639	5.672035654	10.83616684	1.99E-26	1.34E-24	49.13908904
MMP2	0.469035669	6.668232966	10.82473711	2.24E-26	1.49E-24	49.02471825
LYST	0.221579684	4.82297405	10.82201195	2.30E-26	1.53E-24	48.99746442
PARVA	0.344945591	6.185281652	10.80430959	2.75E-26	1.81E-24	48.82056986
PGM1	0.342294742	7.681674736	10.79537414	3.01E-26	1.97E-24	48.73137506
PURA	0.224500852	5.724584876	10.79490718	3.02E-26	1.97E-24	48.72671554
PDE1A	0.431151659	4.502085146	10.7840943	3.37E-26	2.18E-24	48.6188687
FBXW11	0.229721891	6.066253686	10.78370013	3.39E-26	2.18E-24	48.61493909
DNAJC10	0.243421935	6.532045286	10.77031201	3.88E-26	2.48E-24	48.48154
BCAS1	0.720335128	5.762035322	10.76834775	3.96E-26	2.52E-24	48.46198007
KCNE2	0.828402111	4.526280551	10.76032953	4.29E-26	2.71E-24	48.38216744
EFEMP1	0.656090374	6.46913149	10.75742915	4.42E-26	2.77E-24	48.3533099
EDIL3	0.342058188	5.163124882	10.75509468	4.52E-26	2.82E-24	48.33008782
BMP6	0.308562544	4.166696174	10.72458128	6.15E-26	3.82E-24	48.02695505
PSD3	0.314495008	5.035921834	10.70430516	7.55E-26	4.66E-24	47.82593382
ADAMTS1	0.529431742	6.156422793	10.70216016	7.71E-26	4.73E-24	47.80468703
LRP10	0.306364164	7.706625647	10.6974358	8.09E-26	4.93E-24	47.75790406
DPP8	0.180834183	6.16325147	10.69170068	8.57E-26	5.19E-24	47.70113586
BDH2	0.284561649	5.328410929	10.66292908	1.14E-25	6.89E-24	47.41674108
GOLGA5	0.196490293	7.535238002	10.66088818	1.17E-25	6.99E-24	47.39659277
CPA3	0.731231883	6.329410809	10.65195875	1.28E-25	7.60E-24	47.30847818
CAPN2	0.26772467	7.176511297	10.6357397	1.50E-25	8.89E-24	47.14859344
TBC1D8B	0.268450426	4.91531559	10.62405424	1.69E-25	9.94E-24	47.03353052
APP	0.298649327	8.126932233	10.62263848	1.71E-25	1.00E-23	47.01959736
SLC16A2	0.474335748	5.246479133	10.61943363	1.77E-25	1.03E-23	46.98806299
GLT8D2	0.477817535	5.839255917	10.58930288	2.39E-25	1.38E-23	46.69199067
GNG12	0.350612562	7.136957381	10.58335383	2.53E-25	1.46E-23	46.6336198
TM9SF3	0.276511397	7.911788812	10.56731313	2.97E-25	1.70E-23	46.47637302
CD93	0.419656642	7.322467542	10.55916905	3.22E-25	1.84E-23	46.39661558
MEIS1	0.477223513	5.671098457	10.55317413	3.42E-25	1.94E-23	46.33793963
TEK	0.373565212	5.333640192	10.54906686	3.56E-25	2.01E-23	46.29775584
ITPR1	0.396948062	5.200492002	10.53660022	4.03E-25	2.26E-23	46.17587045
EMCN	0.397872141	5.232216935	10.53475829	4.10E-25	2.29E-23	46.15787267
TIPARP	0.2807294	7.088525998	10.53101397	4.26E-25	2.36E-23	46.12129461
CDH11	0.504892016	6.807650232	10.52624422	4.46E-25	2.46E-23	46.07471551
SOAT1	0.315239459	5.542252151	10.52104717	4.70E-25	2.58E-23	46.02398442
LAMB2	0.390373997	6.895477294	10.51164098	5.16E-25	2.82E-23	45.93222101
DAP	0.266620425	7.872018956	10.50655052	5.43E-25	2.95E-23	45.88258992
CLDN3	-0.963535007	7.169809088	-10.49504308	6.08E-25	3.29E-23	45.77047116
YBX2	-0.522253712	5.215323487	-10.48482979	6.73E-25	3.61E-23	45.6710507
ACSL3	0.248824436	7.214337828	10.48464858	6.74E-25	3.61E-23	45.66928753
CTSK	0.515887434	7.99401619	10.46991292	7.79E-25	4.15E-23	45.52599446
F13A1	0.650867731	5.320921125	10.46849612	7.90E-25	4.19E-23	45.51222641
ARL6IP5	0.264628721	8.809113121	10.4522336	9.28E-25	4.89E-23	45.35430725
PLCL2	0.371926033	5.302807349	10.43318581	1.12E-24	5.84E-23	45.16961234
AP3B1	0.190791466	6.936329558	10.43313522	1.12E-24	5.84E-23	45.16912225
ENTPD7	0.28960909	5.436822226	10.4309444	1.14E-24	5.94E-23	45.14789803
TWSG1	0.333193896	6.95049965	10.42727996	1.19E-24	6.13E-23	45.11240628
DCN	0.557680612	8.001380363	10.42359508	1.23E-24	6.32E-23	45.07672755
HTR2B	0.596444728	4.207809312	10.41515426	1.34E-24	6.84E-23	44.99504081
PCDH1	0.308109684	5.493411655	10.4036966	1.50E-24	7.61E-23	44.88425039
CSGALNACT1	0.386420292	5.612768241	10.39158728	1.68E-24	8.53E-23	44.76727379
PDGFRB	0.445956639	7.332028375	10.38296214	1.83E-24	9.24E-23	44.68402678
ASPA	0.339553556	3.651953455	10.37483092	1.98E-24	9.96E-23	44.60560193
BMPR2	0.269487413	6.425093978	10.37237963	2.03E-24	1.02E-22	44.58196992
PHACTR2	0.269923151	6.683486691	10.36359969	2.21E-24	1.10E-22	44.49736565
EPB41L4A	0.26300104	4.091176781	10.36060086	2.28E-24	1.13E-22	44.46848294
ABCA8	0.593361522	4.459141799	10.3595567	2.30E-24	1.13E-22	44.458428
FBLN5	0.510283058	6.094759891	10.35584613	2.39E-24	1.17E-22	44.42270343
RNF13	0.220039989	7.164457793	10.35016907	2.53E-24	1.23E-22	44.36806757
SAP30L	0.220825402	5.755711071	10.34658026	2.62E-24	1.27E-22	44.33354239
PTPRB	0.278314709	5.052111075	10.3291225	3.10E-24	1.50E-22	44.1657433
PRRC1	0.23001938	7.077030762	10.32697082	3.17E-24	1.52E-22	44.14507904
TMEM131	0.217061448	6.930146063	10.32690031	3.17E-24	1.52E-22	44.14440198
ZFPM2	0.453406828	4.307447684	10.3218278	3.33E-24	1.59E-22	44.09570178
FOSL2	0.261289831	6.194978566	10.30651758	3.87E-24	1.83E-22	43.94883779
C1R	0.515856526	7.399164852	10.30639583	3.87E-24	1.83E-22	43.94767068
DTWD1	0.2024079	4.713134991	10.30024557	4.11E-24	1.92E-22	43.88872816
FTO	0.2349632	6.041628765	10.29999423	4.12E-24	1.92E-22	43.88632001
NUCB2	0.306730676	6.692046881	10.29980066	4.13E-24	1.92E-22	43.88446541
SIDT2	0.289297453	7.173748871	10.28327811	4.85E-24	2.25E-22	43.72627508
IGF1	0.511619492	4.566646379	10.27828971	5.09E-24	2.35E-22	43.67855866
NRP1	0.335872924	5.641182431	10.27758227	5.12E-24	2.36E-22	43.67179328
GNG11	0.405434929	6.308825721	10.2713944	5.44E-24	2.49E-22	43.61263493
GSN	0.370038714	6.707181351	10.26691679	5.68E-24	2.59E-22	43.56984664
ELL2	0.311247871	5.719108444	10.26555941	5.76E-24	2.61E-22	43.55687862
PJA2	0.323592137	7.867964942	10.25805334	6.19E-24	2.80E-22	43.48519505
BTD	0.237004681	5.385635663	10.25278937	6.52E-24	2.93E-22	43.43495096
ZBTB38	0.252079176	5.87713253	10.24982135	6.71E-24	3.01E-22	43.40663146
CHD9	0.236676074	6.204802601	10.24884762	6.77E-24	3.02E-22	43.39734212
ETV5	0.359752356	5.70741051	10.23858609	7.48E-24	3.32E-22	43.29949434
CLINT1	0.268868131	7.678719829	10.23755104	7.55E-24	3.34E-22	43.28962943
ECM2	0.425907663	5.393193088	10.23425161	7.80E-24	3.44E-22	43.25818898
TLR5	0.315936249	5.198217175	10.23013054	8.11E-24	3.56E-22	43.21893152
MAPRE2	0.256488395	6.691757534	10.20608259	1.02E-23	4.47E-22	42.99012528
NFIB	0.379468042	6.99106618	10.20486813	1.04E-23	4.51E-22	42.97858264
LGMN	0.31832208	7.905126582	10.19334787	1.16E-23	5.02E-22	42.86915016
PDZD2	0.317643	4.090227806	10.19080283	1.19E-23	5.12E-22	42.84498903
CD63	0.21671344	9.359459846	10.18458766	1.26E-23	5.41E-22	42.78600801
VIM	0.38276601	9.010279695	10.18254597	1.28E-23	5.49E-22	42.76663959
MANBA	0.241718765	6.201763669	10.18232557	1.29E-23	5.49E-22	42.76454893
FZD4	0.323560039	5.878462599	10.18090798	1.31E-23	5.54E-22	42.75110331
RNF11	0.197003425	7.00529431	10.17805664	1.34E-23	5.67E-22	42.72406352
RAP2B	0.225074587	5.574716852	10.17293526	1.41E-23	5.93E-22	42.67551335
QKI	0.276019176	5.164348502	10.15241567	1.72E-23	7.20E-22	42.48120373
NCOA4	0.192090783	9.488715413	10.14378403	1.87E-23	7.79E-22	42.39956921
SDCBP	0.311911347	8.501549551	10.1371886	1.99E-23	8.27E-22	42.33723329
RAB1A	0.175509447	7.755891269	10.13402079	2.05E-23	8.49E-22	42.3073057
CTNNA1	0.217862759	8.374095633	10.10037917	2.83E-23	1.17E-21	41.98998504
FGF7	0.438667763	4.10993692	10.09328166	3.03E-23	1.24E-21	41.9231567
TMED10	0.283692992	8.013720261	10.09204335	3.06E-23	1.25E-21	41.91150126
ALDH3A1	0.797445879	5.85790695	10.09005735	3.12E-23	1.27E-21	41.89281099
MFAP5	0.677924524	5.86097639	10.08883946	3.16E-23	1.28E-21	41.88135101
PRKD1	0.351808338	4.221031256	10.07441133	3.62E-23	1.47E-21	41.7456786
ABCC1	0.241724285	6.00124859	10.06501472	3.96E-23	1.60E-21	41.65741077
ARMCX2	0.486055242	6.021564481	10.06295386	4.04E-23	1.62E-21	41.63806152
PLXDC2	0.447017538	5.712393536	10.05285154	4.45E-23	1.78E-21	41.54326214
KCNJ15	0.365050199	4.065535404	10.05190673	4.49E-23	1.79E-21	41.53440031
PAFAH1B1	0.210317209	6.870377591	10.03625922	5.21E-23	2.07E-21	41.38774225
SEC22B	0.222538263	6.981012222	10.02384351	5.87E-23	2.32E-21	41.27151714
TMF1	0.200703426	5.751214474	10.01918808	6.13E-23	2.42E-21	41.22796962
EPAS1	0.316436591	7.697977941	10.0119907	6.57E-23	2.58E-21	41.16067934
TMEM47	0.498834021	6.77569336	10.01090887	6.63E-23	2.60E-21	41.15056865
SLC30A9	0.223028341	6.899546964	9.995743705	7.66E-23	2.99E-21	41.00893768
SNAP23	0.219990895	6.214029844	9.981239956	8.79E-23	3.41E-21	40.87366028
CIRBP	0.261893354	7.601057022	9.968077602	9.96E-23	3.85E-21	40.75104355
PAM	0.345579769	8.154726104	9.948428717	1.20E-22	4.62E-21	40.5682648
ANXA5	0.267994741	9.159920677	9.936035731	1.35E-22	5.18E-21	40.45314531
SLC33A1	0.23461546	5.642188022	9.926739554	1.47E-22	5.63E-21	40.36687519
KCNE4	0.357997674	4.378045314	9.92224465	1.53E-22	5.85E-21	40.3251872
PDE4D	0.316129446	4.792935549	9.917322525	1.61E-22	6.11E-21	40.27955599
MCTP1	0.278414214	4.399648437	9.914727788	1.65E-22	6.24E-21	40.25550917
ERMAP	0.216495518	4.757574481	9.903278998	1.84E-22	6.92E-21	40.1494732
ADAM9	0.361935338	6.809999546	9.900142303	1.89E-22	7.10E-21	40.12044071
CLDN18	1.14782737	7.936547214	9.899122399	1.91E-22	7.15E-21	40.11100246
PTTG1IP	0.200353729	9.205753244	9.895686432	1.97E-22	7.36E-21	40.07921216
ABLIM1	0.333817508	7.400541654	9.893572295	2.01E-22	7.48E-21	40.05965653
SNRPB	-0.278325669	9.224019584	-9.890437926	2.07E-22	7.67E-21	40.0306706
PELI2	0.360054639	5.453720941	9.887636124	2.13E-22	7.85E-21	40.00476702
WDR74	-0.2389723	6.005156617	-9.886425335	2.15E-22	7.91E-21	39.99357489
LHFPL2	0.297931449	6.775652093	9.884609905	2.19E-22	8.02E-21	39.9767959
RNASE4	0.408872766	6.617095043	9.873332983	2.43E-22	8.88E-21	39.87263055
OSBPL7	0.338032129	5.332958397	9.872356946	2.45E-22	8.93E-21	39.86361978
CLIC4	0.387009027	7.312839972	9.868242789	2.55E-22	9.25E-21	39.82564655
UTRN	0.287838497	5.35798338	9.86251847	2.69E-22	9.73E-21	39.77283489
GALNT12	0.382761321	6.421376183	9.861583997	2.71E-22	9.78E-21	39.76421616
CAT	0.278540248	7.102133422	9.85938703	2.77E-22	9.95E-21	39.74395616
GNPTAB	0.199779107	5.866305008	9.838130199	3.38E-22	1.21E-20	39.54813533
APOA2	-0.736597159	3.66802579	-9.836164782	3.44E-22	1.23E-20	39.53004846
TBC1D9B	0.197724615	6.550607685	9.833810633	3.52E-22	1.25E-20	39.50838846
CHSY1	0.263446571	7.44444586	9.833270643	3.54E-22	1.25E-20	39.50342077
MBTPS1	0.170222319	6.783276063	9.820187199	4.00E-22	1.41E-20	39.38313209
ATP7A	0.224789846	5.22048288	9.819987854	4.01E-22	1.41E-20	39.3813004
EHD2	0.39622352	6.37418697	9.819069344	4.04E-22	1.42E-20	39.37286112
RBMS3	0.335695518	4.40155314	9.817121454	4.11E-22	1.44E-20	39.35496617
FZD1	0.292494292	5.136717154	9.816738303	4.13E-22	1.44E-20	39.35144659
POSTN	0.526093668	6.974662735	9.812113503	4.31E-22	1.50E-20	39.30897333
COL3A1	0.490373212	9.98994563	9.802209473	4.73E-22	1.64E-20	39.21807605
GLI2	0.324101745	4.46455471	9.774537123	6.12E-22	2.11E-20	38.96453417
LMCD1	0.302999533	5.789672491	9.769390224	6.42E-22	2.21E-20	38.91744665
METTL7A	0.4304608	6.388098857	9.767272759	6.55E-22	2.24E-20	38.89808092
NPDC1	0.403585461	6.540828037	9.75950985	7.04E-22	2.40E-20	38.82711532
CKAP4	0.271677097	7.929641858	9.7576799	7.16E-22	2.44E-20	38.81039386
NFE2L2	0.222730266	7.50917631	9.757414858	7.18E-22	2.44E-20	38.80797223
UGP2	0.188961677	7.087571891	9.7568542	7.21E-22	2.44E-20	38.8028498
UBE2C	-0.501660695	7.965766535	-9.750595716	7.64E-22	2.58E-20	38.74568715
DHRS3	0.308001336	7.500889371	9.746770338	7.92E-22	2.66E-20	38.71076354
TNFAIP8	0.300163208	5.647364749	9.74642123	7.95E-22	2.66E-20	38.70757697
SNX2	0.227876489	6.899175989	9.744042317	8.12E-22	2.71E-20	38.6858656
CD36	0.422306999	4.698623006	9.735205356	8.82E-22	2.94E-20	38.60525525
MR1	0.274581863	5.067728231	9.733355837	8.97E-22	2.98E-20	38.5883922
OS9	0.198534446	7.222508207	9.72628202	9.58E-22	3.17E-20	38.52392261
FILIP1L	0.416620763	6.764146695	9.716021443	1.05E-21	3.47E-20	38.4304831
SEC62	0.251555161	7.311463552	9.714274114	1.07E-21	3.52E-20	38.41457948
SYTL2	0.401762672	6.447857002	9.68312767	1.43E-21	4.68E-20	38.13151931
TIMP2	0.426922467	7.954284032	9.681573237	1.45E-21	4.73E-20	38.11741364
SERINC1	0.257632459	7.996835495	9.676023661	1.52E-21	4.96E-20	38.06707049
COL6A3	0.475978357	9.083207903	9.674758711	1.54E-21	5.01E-20	38.05559904
FYCO1	0.311143103	6.326577766	9.673474639	1.56E-21	5.05E-20	38.04395553
LIMA1	0.330959323	7.877919303	9.673188113	1.56E-21	5.05E-20	38.0413576
ENG	0.33396423	6.588602984	9.66446236	1.70E-21	5.45E-20	37.9622739
FHL2	0.385025966	8.155051879	9.648471789	1.96E-21	6.30E-20	37.81751141
SEC24B	0.177292102	6.475760122	9.641363553	2.10E-21	6.70E-20	37.75322882
ATXN1	0.2652355	5.5068523	9.636744787	2.19E-21	6.97E-20	37.711482
CHD7	-0.270808557	5.782665152	-9.635234403	2.22E-21	7.05E-20	37.69783421
SNAI2	0.418544469	5.69537567	9.634635294	2.23E-21	7.07E-20	37.6924212
RIOK2	0.189987994	5.922393708	9.631561642	2.29E-21	7.25E-20	37.66465514
SEC23IP	0.199787866	6.294331309	9.628835707	2.35E-21	7.41E-20	37.64003678
ARL1	0.170371788	7.427492262	9.62554101	2.42E-21	7.61E-20	37.61029009
TPST1	0.350200677	5.675688202	9.624069329	2.46E-21	7.69E-20	37.59700571
VTI1B	0.180033571	6.623440674	9.623708344	2.47E-21	7.70E-20	37.59374748
CCPG1	0.235259752	5.697656903	9.60938793	2.81E-21	8.75E-20	37.46458009
BNC2	0.413669073	4.763188471	9.608889253	2.83E-21	8.77E-20	37.46008519
PDLIM5	0.190257946	5.805302387	9.58290317	3.58E-21	1.11E-19	37.22614227
FAS	0.365413476	5.41169217	9.581515993	3.63E-21	1.12E-19	37.21366984
SLC9A1	0.334307203	6.905180887	9.578419118	3.73E-21	1.15E-19	37.18583092
PAPSS1	0.233027583	7.569507457	9.573618286	3.90E-21	1.20E-19	37.1426903
SPARC	0.443963343	9.193056016	9.560665493	4.39E-21	1.34E-19	37.02639138
ATP6V0E1	0.143834312	8.521189007	9.553879266	4.67E-21	1.42E-19	36.96551589
ADAMTS5	0.29423313	4.752151541	9.543801123	5.12E-21	1.56E-19	36.87518127
PPIC	0.32999188	7.709445021	9.543548502	5.13E-21	1.56E-19	36.87291801
PRKCI	0.334949084	6.765394174	9.540074097	5.30E-21	1.60E-19	36.84179583
PKD2	0.3708353	6.091503837	9.533597301	5.62E-21	1.69E-19	36.78380645
VPS13D	0.188371678	4.992823537	9.528931822	5.86E-21	1.76E-19	36.74205621
COLEC12	0.493971852	5.129533463	9.524635615	6.10E-21	1.83E-19	36.70362655
LRP1	0.310166393	5.608603102	9.515032499	6.65E-21	1.99E-19	36.61778221
PPP2R3C	0.189256017	6.034824914	9.508335891	7.07E-21	2.11E-19	36.55796534
COL5A1	0.48345905	7.631574784	9.498315668	7.74E-21	2.30E-19	36.46853052
UNC5B	0.266248158	5.413760842	9.492181997	8.19E-21	2.43E-19	36.41382624
GALNT7	0.313209295	6.296305092	9.483747445	8.84E-21	2.61E-19	36.33865247
HADHB	0.201013047	7.620367016	9.475543166	9.52E-21	2.80E-19	36.26558807
APPBP2	0.193189268	5.821679101	9.474011652	9.65E-21	2.84E-19	36.25195518
YIPF1	0.170857715	6.850281801	9.469388243	1.01E-20	2.95E-19	36.21081146
MLPH	0.607915659	7.520374757	9.455056533	1.15E-20	3.34E-19	36.08338716
A4GNT	0.574043485	4.337883738	9.454931266	1.15E-20	3.34E-19	36.08227416
TK2	0.204327164	5.211212917	9.45437033	1.15E-20	3.35E-19	36.07729039
TLR3	0.335610373	4.687320544	9.445368013	1.25E-20	3.62E-19	35.99734317
HTR2A	0.268763422	4.744680531	9.44336486	1.27E-20	3.68E-19	35.97956292
VWF	0.393989437	7.437011038	9.440084249	1.31E-20	3.78E-19	35.95045103
COL14A1	0.52846786	5.269260114	9.438809529	1.33E-20	3.81E-19	35.9391417
SON	0.170890195	7.442585826	9.435895336	1.36E-20	3.90E-19	35.91329205
EDNRB	0.328021457	5.115937949	9.430277657	1.43E-20	4.10E-19	35.86348183
DKK3	0.378276054	6.686025885	9.428828576	1.45E-20	4.14E-19	35.85063757
NMD3	0.229589548	7.108977228	9.425743458	1.49E-20	4.24E-19	35.82329777
RASA1	0.206176719	6.641386967	9.422925321	1.53E-20	4.34E-19	35.79833089
MGAT2	0.220164069	6.013350328	9.422359373	1.54E-20	4.35E-19	35.79331776
GHR	0.477371407	4.313360513	9.42165531	1.55E-20	4.37E-19	35.78708158
RNASEL	0.216276813	5.626854174	9.411653384	1.69E-20	4.77E-19	35.69853529
HCFC2	0.227209235	5.129071482	9.410083839	1.72E-20	4.82E-19	35.68464784
TLE4	0.280337528	5.077063433	9.407379788	1.76E-20	4.93E-19	35.66072703
BCAR3	0.274335845	5.834761214	9.391749866	2.03E-20	5.65E-19	35.52258039
DDR2	0.458498739	5.751515402	9.388532852	2.09E-20	5.80E-19	35.49417192
FBXL7	0.346217704	5.044294571	9.38691981	2.12E-20	5.87E-19	35.47993089
TBC1D9	0.32304433	6.023301742	9.384331693	2.17E-20	6.00E-19	35.45708582
MMP19	0.265774766	4.872837726	9.377094028	2.31E-20	6.38E-19	35.39322942
RECQL4	-0.376092407	5.576689165	-9.368696701	2.49E-20	6.86E-19	35.31919666
EDEM3	0.290517058	6.496474492	9.365985497	2.55E-20	6.98E-19	35.2953067
IQCK	0.216952636	5.489061882	9.365960822	2.56E-20	6.98E-19	35.2950893
UBE2D3	0.148475301	7.695202355	9.365839998	2.56E-20	6.98E-19	35.2940248
FKBP9	0.198437692	6.624060227	9.365588327	2.56E-20	6.98E-19	35.29180753
PIK3C2G	0.642426112	4.509875517	9.365163236	2.57E-20	6.99E-19	35.28806251
TLR7	0.36897063	4.403237046	9.364695577	2.58E-20	7.00E-19	35.28394265
WDR47	0.195839612	5.424378092	9.362444598	2.64E-20	7.13E-19	35.26411512
CDX2	-0.678776149	5.445088264	-9.359328759	2.71E-20	7.30E-19	35.23667658
DAG1	0.261679139	7.369631871	9.359237744	2.71E-20	7.30E-19	35.23587521
SUCLG2	0.256492071	7.890181692	9.357244395	2.76E-20	7.41E-19	35.2183259
WDR91	0.210236285	4.633429302	9.352379774	2.89E-20	7.72E-19	35.17551214
NID2	0.374812908	5.872897159	9.351676306	2.90E-20	7.75E-19	35.16932253
PALLD	0.439192821	7.924212681	9.348226834	3.00E-20	7.97E-19	35.13897763
DNM3	0.262362013	4.031612277	9.343484761	3.12E-20	8.30E-19	35.09727809
TRAK1	0.289945165	6.84326697	9.338784743	3.26E-20	8.63E-19	35.055967
SPCS3	0.225837609	6.895737686	9.334639233	3.38E-20	8.93E-19	35.0195452
TROAP	-0.353196854	5.759904888	-9.331423857	3.48E-20	9.17E-19	34.99130535
ATP8B2	0.324465892	5.348527376	9.322132198	3.78E-20	9.94E-19	34.90974786
SYNPO	0.310454715	5.506151928	9.320876724	3.82E-20	1.00E-18	34.89873351
CH25H	0.483582688	5.252399323	9.319613979	3.87E-20	1.01E-18	34.88765671
PLCE1	0.259107792	4.731769427	9.315953949	4.00E-20	1.04E-18	34.85555849
SNED1	0.240694869	4.039862501	9.315331368	4.02E-20	1.05E-18	34.85009962
PRMT2	0.179253007	5.845313113	9.308132294	4.29E-20	1.11E-18	34.78700086
PGRMC2	0.197189446	7.657140377	9.304532497	4.42E-20	1.15E-18	34.75546555
MPDZ	0.400264837	5.237798558	9.302225696	4.52E-20	1.17E-18	34.73526301
CFI	0.429468515	6.081674011	9.293517071	4.88E-20	1.26E-18	34.65903482
GADD45A	0.269906111	7.263209549	9.291281944	4.98E-20	1.28E-18	34.63948064
STIM1	0.21710806	5.539022817	9.289343659	5.07E-20	1.30E-18	34.62252681
PLAT	0.389089531	6.762949093	9.289324926	5.07E-20	1.30E-18	34.62236296
ANGPTL2	0.470203563	6.830207462	9.280405757	5.48E-20	1.40E-18	34.54438948
CALU	0.245250648	7.572608931	9.277583824	5.62E-20	1.43E-18	34.51973342
LRRC32	0.40642864	6.786777175	9.270825251	5.97E-20	1.52E-18	34.46070905
APOLD1	0.376843958	6.289105638	9.267266186	6.16E-20	1.56E-18	34.42964228
XYLT2	0.229523098	5.863577164	9.256438372	6.79E-20	1.71E-18	34.33519283
TTC28	0.294893773	4.671852738	9.252818033	7.01E-20	1.77E-18	34.30363519
MMRN1	0.468808353	4.180449607	9.251665438	7.08E-20	1.78E-18	34.29359061
MOCS2	0.197013595	5.321567221	9.249425201	7.22E-20	1.81E-18	34.27407069
RAB27B	0.413406755	5.161779647	9.242148828	7.70E-20	1.93E-18	34.21069846
GJA1	0.453544052	7.49862845	9.227764826	8.75E-20	2.18E-18	34.08555502
TSC22D3	0.357167552	6.63282889	9.222138555	9.20E-20	2.29E-18	34.03665292
JAM2	0.449746412	5.362550227	9.217452027	9.58E-20	2.38E-18	33.99593922
TGOLN2	0.200445628	7.830889568	9.214951213	9.80E-20	2.43E-18	33.97422124
MLXIPL	-0.507003372	4.839269475	-9.213189014	9.95E-20	2.46E-18	33.95892085
ABCA1	0.293497812	6.475306883	9.207600816	1.05E-19	2.58E-18	33.91041831
ATP6V0D1	0.225877047	7.488274109	9.205775804	1.06E-19	2.62E-18	33.8945839
CREBL2	0.216277822	6.093198288	9.201744887	1.10E-19	2.70E-18	33.8596203
OSBPL9	0.180827932	7.100198211	9.200685816	1.11E-19	2.72E-18	33.85043635
TFF2	1.281386319	7.563774043	9.198421354	1.13E-19	2.77E-18	33.83080276
SH3BP5	0.255494234	5.212490785	9.195345684	1.17E-19	2.84E-18	33.8041427
GLG1	0.195183019	7.867198866	9.193539721	1.18E-19	2.88E-18	33.78849224
TMEM165	0.188913947	6.231826959	9.181234341	1.32E-19	3.20E-18	33.68192728
KCNAB1	0.205101668	3.885655183	9.171898866	1.43E-19	3.47E-18	33.60116713
SH3BGRL	0.366737394	7.986612721	9.16870485	1.47E-19	3.56E-18	33.57355297
ACO1	0.219036209	6.963645043	9.168130984	1.48E-19	3.57E-18	33.56859247
MORF4L1	0.22988034	8.214132614	9.165051282	1.52E-19	3.66E-18	33.54197628
SOCS5	0.193588215	5.65048832	9.164408025	1.53E-19	3.67E-18	33.53641797
TIMP3	0.482189076	6.427890946	9.162306667	1.56E-19	3.73E-18	33.51826283
CALCRL	0.355036995	5.533571509	9.159889634	1.59E-19	3.80E-18	33.49738495
MAGED1	0.350848918	8.045087172	9.145986484	1.80E-19	4.28E-18	33.3773881
GUCA2A	-0.547733061	4.29460978	-9.145949485	1.80E-19	4.28E-18	33.37706899
THUMPD1	0.199266203	6.806801117	9.144889737	1.82E-19	4.31E-18	33.36792914
EFNA5	0.280645004	4.382127877	9.141293933	1.87E-19	4.44E-18	33.33692402
CDH5	0.342189015	6.128859929	9.135191672	1.98E-19	4.67E-18	33.28433181
MBNL1	0.239079834	6.864321489	9.124270035	2.18E-19	5.13E-18	33.19028261
ERG	0.227509372	4.309553322	9.118905941	2.28E-19	5.36E-18	33.14412789
ID4	0.363239518	5.030934878	9.115929598	2.34E-19	5.49E-18	33.11852882
MS4A2	0.319495435	3.830226189	9.115421683	2.35E-19	5.51E-18	33.11416107
MGAT1	0.199822714	7.548473693	9.113089252	2.40E-19	5.61E-18	33.09410643
TPM1	0.39349052	7.777326638	9.112605198	2.41E-19	5.62E-18	33.08994503
COL1A2	0.480239892	9.627435868	9.111324973	2.44E-19	5.67E-18	33.07893992
LAMA4	0.325953515	5.885136686	9.104988771	2.58E-19	5.98E-18	33.0244929
NAP1L3	0.415929326	4.134772172	9.099170244	2.71E-19	6.28E-18	32.97452423
PLS3	0.246043703	8.129387438	9.098058259	2.74E-19	6.32E-18	32.96497792
FBXO38	0.16271014	5.892949647	9.094897524	2.81E-19	6.49E-18	32.93784899
AURKB	-0.391476001	5.921013634	-9.091210288	2.91E-19	6.68E-18	32.90621174
GRK5	0.274924246	6.074584748	9.087716214	3.00E-19	6.88E-18	32.87624248
TMEM45A	0.384322554	5.703334287	9.080470033	3.19E-19	7.31E-18	32.8141238
TM9SF1	0.176192184	5.5989536	9.078143294	3.26E-19	7.44E-18	32.794187
PTGS1	0.346236223	5.615506645	9.074701259	3.36E-19	7.65E-18	32.76470216
TMED9	0.19753272	8.636019901	9.074367301	3.37E-19	7.66E-18	32.76184198
RBL2	0.207586263	6.864247226	9.066882537	3.59E-19	8.16E-18	32.6977635
SNX24	0.197810518	4.713649875	9.064250232	3.68E-19	8.33E-18	32.67523913
USO1	0.187891582	7.740041727	9.063981396	3.69E-19	8.33E-18	32.67293905
THBS1	0.472813932	7.200017885	9.062995738	3.72E-19	8.38E-18	32.66450662
AP3S1	0.211269625	7.705677378	9.061475431	3.77E-19	8.48E-18	32.6515018
BICC1	0.322469848	4.58076869	9.059204409	3.84E-19	8.63E-18	32.63207896
GOLGA4	0.21405793	6.471300335	9.054197617	4.01E-19	8.99E-18	32.58927401
DBR1	0.276650328	5.876687067	9.051670373	4.10E-19	9.17E-18	32.56767574
OSMR	0.364565306	5.758052824	9.050263788	4.15E-19	9.26E-18	32.55565716
ITM2B	0.208231424	9.411445524	9.05005294	4.16E-19	9.26E-18	32.5538557
HIC1	0.292965743	4.486670493	9.049556564	4.18E-19	9.28E-18	32.54961491
FUT9	0.464008029	3.45449214	9.048228663	4.23E-19	9.37E-18	32.53827098
SIL1	0.205269264	6.715162861	9.047336488	4.26E-19	9.42E-18	32.5306502
WWTR1	0.362098078	5.914079817	9.042676266	4.44E-19	9.79E-18	32.49085446
GGT5	0.427793575	5.213994458	9.042438441	4.45E-19	9.79E-18	32.48882406
SVEP1	0.411324789	4.815798462	9.037696094	4.63E-19	1.02E-17	32.44834691
TRIB3	-0.506841408	5.91361187	-9.035443548	4.72E-19	1.04E-17	32.42912755
MUC5AC	1.117024151	6.642703581	9.033942012	4.79E-19	1.05E-17	32.4163184
ADCY9	0.246707387	5.371506021	9.023405287	5.24E-19	1.15E-17	32.32648672
AEBP1	0.511720061	7.782001695	9.023015029	5.26E-19	1.15E-17	32.32316136
NEK2	-0.410431844	6.020287182	-9.018960311	5.45E-19	1.19E-17	32.28861901
KANK2	0.383990312	6.077742154	9.016624561	5.56E-19	1.21E-17	32.26872698
ADAMTS3	0.21175032	3.601680523	9.016493385	5.57E-19	1.21E-17	32.26760998
REPS2	0.322941451	5.155222862	9.014018772	5.69E-19	1.23E-17	32.24654068
TESC	0.623294404	7.020821545	9.007183224	6.04E-19	1.30E-17	32.18836864
ADH5	0.211056674	6.769833034	9.003322912	6.24E-19	1.34E-17	32.15553409
TIE1	0.297762862	4.803301038	9.002218828	6.30E-19	1.35E-17	32.14614544
AXL	0.344920868	6.457374575	9.00129562	6.35E-19	1.36E-17	32.13829567
BTN3A3	0.311679831	5.881745877	8.996843989	6.60E-19	1.41E-17	32.10045494
JAG1	0.282817645	7.112015459	8.988206857	7.11E-19	1.52E-17	32.02708377
SERPINF1	0.4922795	7.30400532	8.986026639	7.25E-19	1.55E-17	32.00857317
TMEM127	0.160490668	6.518294976	8.984642647	7.34E-19	1.56E-17	31.99682482
EMP1	0.376462887	7.052673126	8.983464796	7.41E-19	1.57E-17	31.98682764
UNC5C	0.17601325	3.687842612	8.978432944	7.74E-19	1.64E-17	31.94413235
SLC36A1	0.220770976	5.504320972	8.967961395	8.47E-19	1.79E-17	31.85535028
IGFBP5	0.424816129	8.005845176	8.967337905	8.52E-19	1.80E-17	31.85006702
SLCO2A1	0.433778759	6.788709794	8.966077284	8.61E-19	1.81E-17	31.83938593
KLHL2	0.226466301	6.001684998	8.965991488	8.62E-19	1.81E-17	31.83865904
CYFIP1	0.18822172	7.478691963	8.956940878	9.32E-19	1.95E-17	31.76201464
PTEN	0.211121772	6.606987533	8.939364818	1.08E-18	2.27E-17	31.61337244
ADAMTSL3	0.334590545	4.180801916	8.937930751	1.10E-18	2.29E-17	31.60125602
PTPRZ1	0.477839415	4.113273834	8.937603507	1.10E-18	2.29E-17	31.59849138
DACT1	0.410952383	5.476692712	8.931533915	1.16E-18	2.41E-17	31.54723059
HGF	0.261050927	3.914160855	8.930073218	1.17E-18	2.44E-17	31.53489894
ANXA10	1.132697712	7.233018428	8.926747005	1.21E-18	2.50E-17	31.50682484
RETSAT	0.270771543	6.947331065	8.924472019	1.23E-18	2.55E-17	31.48762879
MTMR3	0.128151758	4.871555397	8.920193312	1.28E-18	2.64E-17	31.45153755
CREB3L2	0.245326595	6.863587614	8.91716028	1.31E-18	2.70E-17	31.42596314
TNFSF13	0.296387415	5.909690355	8.915678775	1.33E-18	2.73E-17	31.413474
PIAS3	0.2139165	5.729895967	8.912649082	1.36E-18	2.80E-17	31.3879394
SLC30A5	0.159814747	6.315509081	8.911920483	1.37E-18	2.81E-17	31.38179985
MAST4	0.243410715	5.120332655	8.906964783	1.43E-18	2.93E-17	31.3400526
MON2	0.177592647	5.7116446	8.906800273	1.43E-18	2.93E-17	31.33866711
KLHL20	0.167301205	5.477494418	8.904653098	1.46E-18	2.97E-17	31.32058592
SEC16A	0.230204757	7.759852443	8.902226476	1.49E-18	3.03E-17	31.30015628
NUDT1	-0.251664005	6.044548652	-8.901986722	1.49E-18	3.03E-17	31.29813807
RHOA	0.178040268	9.228984841	8.897294533	1.56E-18	3.15E-17	31.25864989
SMAD1	0.174011435	5.500380596	8.896310505	1.57E-18	3.17E-17	31.25037097
ABCC5	0.252319829	5.768772679	8.894536123	1.59E-18	3.21E-17	31.23544464
LYZ	0.663684211	9.715880699	8.894003577	1.60E-18	3.22E-17	31.23096532
OGN	0.811698659	5.053692902	8.891906263	1.63E-18	3.27E-17	31.21332686
ATP8B4	0.290169591	4.38587401	8.891162857	1.64E-18	3.28E-17	31.20707571
SSR3	0.200980136	6.617000387	8.891112013	1.64E-18	3.28E-17	31.20664819
ITM2A	0.490065061	6.715916455	8.891031039	1.64E-18	3.28E-17	31.20596733
B4GALT4	0.26071691	6.257330198	8.884842846	1.73E-18	3.45E-17	31.153951
DHDDS	0.173968408	5.90965437	8.880451945	1.80E-18	3.58E-17	31.11706207
USP46	0.169500551	4.670274023	8.871824299	1.93E-18	3.84E-17	31.04462725
PTPRK	0.257465903	7.44192899	8.870410802	1.96E-18	3.88E-17	31.03276606
ARID3A	-0.425753654	5.648938699	-8.849955284	2.33E-18	4.61E-17	30.86130719
SPON1	0.605796907	6.516246936	8.845503594	2.42E-18	4.78E-17	30.82404034
SHOC2	0.198063729	6.762584419	8.843615682	2.46E-18	4.85E-17	30.80824101
MYB	-0.467127478	5.98464985	-8.843525789	2.46E-18	4.85E-17	30.80748879
P2RY14	0.388885671	4.803968805	8.840831772	2.52E-18	4.95E-17	30.7849489
KIT	0.463388126	5.541058436	8.83320753	2.69E-18	5.27E-17	30.72119318
GIMAP6	0.354917927	5.605444288	8.831922403	2.72E-18	5.32E-17	30.71045153
RPS6KA2	0.250777267	5.715473657	8.831748526	2.72E-18	5.32E-17	30.7089983
ARHGEF6	0.343180254	6.289031575	8.828780501	2.79E-18	5.44E-17	30.68419612
SPARCL1	0.560560282	8.994427725	8.827844522	2.82E-18	5.48E-17	30.67637621
BACE1	0.237309538	5.282671802	8.827341583	2.83E-18	5.49E-17	30.67217457
NFIC	0.280959152	6.314048999	8.82472895	2.89E-18	5.60E-17	30.65035166
ARMCX3	0.282831819	6.316119796	8.821323652	2.98E-18	5.76E-17	30.62191651
PTGER3	0.278526592	3.861247997	8.813274558	3.19E-18	6.16E-17	30.55474384
UFSP2	0.212150861	6.333221098	8.805712317	3.40E-18	6.55E-17	30.49168467
ATP6AP2	0.17851948	8.313203068	8.803119321	3.47E-18	6.69E-17	30.47007375
TM6SF1	0.285757018	4.677931434	8.802335628	3.50E-18	6.72E-17	30.46354331
TCF4	0.321028667	6.27736086	8.800747031	3.54E-18	6.80E-17	30.45030731
VCL	0.288092297	7.60263688	8.796416246	3.68E-18	7.04E-17	30.41423469
BCL11A	-0.443092964	5.35156809	-8.793141051	3.78E-18	7.22E-17	30.38696512
SLC16A7	0.297466915	4.21468802	8.791068047	3.85E-18	7.34E-17	30.36970984
SMAD4	0.2271005	5.946395972	8.790130452	3.88E-18	7.38E-17	30.36190669
EXTL2	0.211041533	5.764905439	8.78786232	3.95E-18	7.51E-17	30.34303324
TBC1D2B	0.220026964	6.093629389	8.786384577	4.00E-18	7.58E-17	30.33073911
STARD8	0.234250072	4.841751008	8.786370058	4.00E-18	7.58E-17	30.33061832
NR6A1	-0.181443534	4.008946425	-8.786198909	4.01E-18	7.58E-17	30.32919457
MACF1	0.25153418	6.306826467	8.785878114	4.02E-18	7.59E-17	30.326526
SMARCA2	0.271481993	6.245707332	8.777451344	4.32E-18	8.13E-17	30.25645858
ARFGAP3	0.208968227	7.163770565	8.770872231	4.57E-18	8.58E-17	30.20179647
ITGBL1	0.466567166	4.720161478	8.766215747	4.75E-18	8.91E-17	30.1631308
VEGFC	0.297105198	5.311349802	8.763672422	4.85E-18	9.09E-17	30.14201985
UAP1	0.221926862	7.503712219	8.761083329	4.96E-18	9.27E-17	30.1205347
THSD7A	0.272451211	3.978300137	8.756881852	5.14E-18	9.59E-17	30.08568167
STAM2	0.157008138	5.478696545	8.751874873	5.36E-18	9.99E-17	30.04416643
COPB2	0.185913941	7.56164638	8.750407111	5.43E-18	1.01E-16	30.0320006
MEF2C	0.333485943	5.564972304	8.745793997	5.64E-18	1.05E-16	29.99377591
VCAM1	0.397709153	6.554600929	8.743472428	5.76E-18	1.07E-16	29.97454608
MSMB	1.108716871	5.40081423	8.73678403	6.09E-18	1.13E-16	29.91917114
SACM1L	0.212285532	7.0082976	8.733279758	6.27E-18	1.16E-16	29.89017371
YTHDC2	0.191625861	5.122005361	8.733253958	6.27E-18	1.16E-16	29.88996026
CD34	0.30584852	6.028749713	8.729953441	6.45E-18	1.19E-16	29.86265859
ASAH1	0.202274388	6.81770194	8.72524979	6.71E-18	1.23E-16	29.82376643
DYNC2H1	0.233062557	4.195493574	8.717149837	7.19E-18	1.32E-16	29.75683644
MYO5A	0.2464504	4.91431127	8.716183409	7.24E-18	1.33E-16	29.74885459
HIGD1B	0.276728718	4.236580494	8.712655384	7.46E-18	1.36E-16	29.71972303
RAE1	-0.234636962	6.461088888	-8.712122596	7.50E-18	1.37E-16	29.71532462
PLXNA2	0.234927723	5.348066838	8.711069241	7.56E-18	1.38E-16	29.70662943
PLLP	0.440762138	6.399602688	8.710632178	7.59E-18	1.38E-16	29.70302186
VLDLR	0.369508876	4.49157303	8.704332373	8.00E-18	1.45E-16	29.65104071
DET1	0.187628109	5.048969426	8.702550135	8.13E-18	1.47E-16	29.63634124
TMEM50B	0.182738239	6.882585843	8.697797287	8.46E-18	1.53E-16	29.59715422
GOLM1	0.39720988	7.504057636	8.695934433	8.59E-18	1.55E-16	29.58180037
DOK5	0.252995329	4.375126105	8.693997647	8.73E-18	1.57E-16	29.56584032
CPE	0.545658326	6.289788948	8.690124383	9.02E-18	1.62E-16	29.53393243
RASAL1	0.392501226	5.079124548	8.688898138	9.11E-18	1.64E-16	29.52383333
ARCN1	0.170460083	8.440589758	8.683653955	9.52E-18	1.71E-16	29.4806579
MS4A6A	0.393808141	6.431707632	8.679662929	9.85E-18	1.76E-16	29.44781557
RCAN2	0.476941113	6.350498429	8.675798741	1.02E-17	1.82E-16	29.41603004
RGS5	0.419632207	7.446412781	8.665885236	1.11E-17	1.97E-16	29.33454356
NAV3	0.236479316	3.546329012	8.664048417	1.12E-17	2.00E-16	29.31945465
C1S	0.459635044	7.894604434	8.663367336	1.13E-17	2.01E-16	29.31386052
ARHGAP29	0.224999972	4.603377519	8.657430189	1.19E-17	2.10E-16	29.26511201
ENTPD4	0.217639451	5.943596257	8.653099953	1.23E-17	2.18E-16	29.22957658
NAIP	0.134622612	3.938668535	8.648372506	1.28E-17	2.26E-16	29.19079993
FICD	0.185198987	5.464411025	8.64575739	1.31E-17	2.31E-16	29.16935783
HTRA1	0.377046527	8.127226054	8.645113969	1.31E-17	2.32E-16	29.16408312
ASCL2	-0.66144841	5.878327005	-8.644843765	1.32E-17	2.32E-16	29.16186813
DNAJB9	0.232726747	6.727030728	8.644292402	1.32E-17	2.33E-16	29.15734853
MUC1	0.560472681	8.814820008	8.639825394	1.37E-17	2.41E-16	29.12074147
PGC	1.356490942	7.825114418	8.638858722	1.39E-17	2.43E-16	29.11282187
UPF3B	-0.225140576	6.218704668	-8.63836961	1.39E-17	2.43E-16	29.10881505
ENTPD3	0.373171017	4.201931373	8.6350394	1.43E-17	2.50E-16	29.08153938
CYP2U1	0.228948867	4.479429672	8.63259962	1.46E-17	2.54E-16	29.06156272
HSD17B4	0.183234157	7.000048521	8.630462119	1.49E-17	2.58E-16	29.04406531
PHTF1	0.184220917	5.077881322	8.629650557	1.50E-17	2.60E-16	29.03742296
ARHGEF3	0.22388026	6.974065541	8.627142176	1.53E-17	2.65E-16	29.01689632
ZNF226	0.191495174	4.627240243	8.625428354	1.55E-17	2.68E-16	29.00287485
KITLG	0.302636685	5.693958538	8.620822747	1.61E-17	2.78E-16	28.96520704
TMBIM4	0.17197111	8.15126832	8.620574865	1.61E-17	2.78E-16	28.96318021
PUF60	-0.221194164	8.287000068	-8.61244148	1.73E-17	2.97E-16	28.89670618
SELP	0.391073802	5.110363833	8.604067286	1.85E-17	3.18E-16	28.82832358
TRIM8	0.196350724	7.435368878	8.593715574	2.02E-17	3.46E-16	28.74387634
VGLL3	0.348646155	4.295599544	8.593602049	2.02E-17	3.46E-16	28.74295073
KLHL9	0.226174382	6.346458041	8.593223073	2.03E-17	3.47E-16	28.73986091
WNT2B	0.296008038	4.471878585	8.588299442	2.11E-17	3.61E-16	28.6997294
EPS15	0.174262024	6.659139771	8.587548461	2.12E-17	3.62E-16	28.69361015
FLI1	0.253723539	4.450620092	8.583821067	2.19E-17	3.73E-16	28.66324523
TBXAS1	0.303108519	5.335340271	8.583683546	2.19E-17	3.73E-16	28.66212515
GALNT2	0.189592074	5.853424237	8.582729651	2.21E-17	3.75E-16	28.65435637
PTGER4	0.363975428	6.375782795	8.573942612	2.38E-17	4.03E-16	28.58282915
MXRA8	0.391679932	6.416349942	8.563620565	2.59E-17	4.38E-16	28.49889192
HIPK2	0.27414726	6.132028114	8.561472232	2.64E-17	4.45E-16	28.48143357
RPP40	-0.248137227	6.459349287	-8.552202079	2.85E-17	4.80E-16	28.40614572
GPR68	0.289045865	4.981176029	8.549482383	2.91E-17	4.90E-16	28.38407169
CCDC102B	0.252753264	3.923184777	8.548699649	2.93E-17	4.93E-16	28.37771993
ETNK1	0.297465763	6.206011606	8.546108133	2.99E-17	5.02E-16	28.35669396
LACTB2	-0.340788744	7.228396868	-8.545095226	3.02E-17	5.06E-16	28.34847742
YPEL5	0.207426382	7.842271984	8.544974096	3.02E-17	5.06E-16	28.34749489
F3	0.413261925	6.900272603	8.544167312	3.04E-17	5.08E-16	28.34095111
CELP	-0.516910103	3.802243876	-8.541115603	3.12E-17	5.20E-16	28.31620396
PCTP	0.241144622	5.870398803	8.539738459	3.16E-17	5.25E-16	28.30503895
SRPX	0.549174552	5.884164694	8.536647326	3.24E-17	5.38E-16	28.27998397
THBD	0.305398131	5.542366089	8.535317215	3.27E-17	5.43E-16	28.26920538
ABHD2	0.302391831	6.51131191	8.533894914	3.31E-17	5.49E-16	28.25768141
CSF1R	0.377999291	6.924364692	8.53348989	3.32E-17	5.50E-16	28.25440009
PSCA	0.988338973	5.842065391	8.528970538	3.45E-17	5.70E-16	28.21779596
C5orf15	0.201410758	7.668654591	8.523358055	3.61E-17	5.96E-16	28.17236265
CACNA2D1	0.322380075	4.579573925	8.519980508	3.72E-17	6.12E-16	28.14503437
PRPH2	0.19836128	4.143666698	8.519542203	3.73E-17	6.13E-16	28.1414887
TRIM22	0.392124444	6.931504423	8.517801967	3.78E-17	6.21E-16	28.12741268
DNASE1L1	0.196481519	5.887021295	8.516831952	3.81E-17	6.25E-16	28.11956778
TLR4	0.30636286	4.681108663	8.51518448	3.87E-17	6.32E-16	28.10624587
TRPM4	0.340060884	6.330792449	8.514496989	3.89E-17	6.35E-16	28.10068732
IGFBP7	0.359838613	9.412446192	8.510102691	4.03E-17	6.57E-16	28.06516793
LIPA	0.316717843	8.135603115	8.503189995	4.27E-17	6.95E-16	28.00932595
SCN1B	0.213187123	4.436479663	8.501811113	4.32E-17	7.02E-16	27.99819204
HYAL1	0.499572775	5.285440585	8.493488172	4.62E-17	7.49E-16	27.93102259
CTBS	0.182435295	6.09301276	8.493465352	4.62E-17	7.49E-16	27.93083851
COL5A2	0.403434747	8.239601682	8.488731878	4.81E-17	7.78E-16	27.89266431
ARFIP1	0.179619527	6.362953101	8.480808145	5.13E-17	8.29E-16	27.8288049
TNFSF8	0.241995291	4.25648685	8.479390346	5.19E-17	8.37E-16	27.81738422
ASB8	0.154891503	6.123213279	8.478432075	5.23E-17	8.43E-16	27.80966613
NDN	0.455286478	6.580926352	8.475479544	5.36E-17	8.62E-16	27.78589088
FHL5	0.286289957	3.954618986	8.473808332	5.43E-17	8.73E-16	27.77243679
PRKACB	0.289381183	5.517073346	8.47348821	5.45E-17	8.74E-16	27.76985993
TFF1	1.084837769	8.813479312	8.469826123	5.61E-17	8.99E-16	27.74038778
OMD	0.536076558	4.494700724	8.468109045	5.69E-17	9.10E-16	27.72657289
PBLD	0.409209397	5.528433915	8.466077105	5.79E-17	9.24E-16	27.71022804
GNG4	-0.492085494	4.102242088	-8.464671259	5.86E-17	9.33E-16	27.69892156
CD163	0.425067851	6.006502741	8.464453669	5.87E-17	9.34E-16	27.69717175
FUCA1	0.228815182	7.613764561	8.46419625	5.88E-17	9.34E-16	27.6951017
AOC3	0.511931899	5.782235482	8.462667126	5.95E-17	9.45E-16	27.68280634
WDR1	0.156196214	7.942108812	8.461444593	6.01E-17	9.53E-16	27.67297766
SKIL	0.231566712	5.46421974	8.45736641	6.22E-17	9.83E-16	27.64020006
RNF103	0.20477224	7.078594675	8.455123896	6.33E-17	1.00E-15	27.62218243
PCDH7	0.421825678	5.059312019	8.451434454	6.53E-17	1.03E-15	27.59254883
HSD17B6	0.355146271	4.486470277	8.448237013	6.70E-17	1.06E-15	27.56687652
LAMP2	0.205117436	7.778370711	8.448021412	6.71E-17	1.06E-15	27.56514577
PMP22	0.341758572	6.965087393	8.446060754	6.82E-17	1.07E-15	27.54940836
UGDH	0.263890077	7.568860399	8.442356934	7.03E-17	1.10E-15	27.51968837
FCER1A	0.448772865	4.162014859	8.441431255	7.08E-17	1.11E-15	27.51226245
CXCL12	0.487231589	5.904916056	8.439635923	7.19E-17	1.12E-15	27.49786217
LXN	0.359708005	6.939503335	8.439535188	7.19E-17	1.12E-15	27.49705426
LMO2	0.278015976	5.555351285	8.434106448	7.52E-17	1.17E-15	27.45352801
FOLR2	0.373964962	5.389795037	8.429623212	7.80E-17	1.21E-15	27.41760184
MOXD1	0.398056592	5.227935666	8.424987883	8.10E-17	1.26E-15	27.38047518
RNF4	0.158088327	6.810223378	8.424947712	8.11E-17	1.26E-15	27.38015352
CYB561	0.22077028	6.763073985	8.422199936	8.29E-17	1.28E-15	27.3581541
STEAP1	0.411563085	6.608310602	8.417956564	8.58E-17	1.33E-15	27.32419341
FOXF1	0.425552075	6.387360378	8.417611373	8.61E-17	1.33E-15	27.32143146
SLC38A2	0.228195942	8.297197604	8.413048951	8.93E-17	1.38E-15	27.28493611
PAFAH1B3	-0.287386521	7.118997107	-8.407907763	9.32E-17	1.43E-15	27.24383279
MGP	0.635382445	8.224659455	8.406386636	9.43E-17	1.45E-15	27.23167591
CDC25B	-0.321744202	7.67853695	-8.40521353	9.52E-17	1.46E-15	27.2223018
DAAM2	0.380765109	5.218685602	8.404555578	9.57E-17	1.47E-15	27.21704473
TRAM2	0.226233695	6.382521982	8.394745509	1.04E-16	1.59E-15	27.13870627
HYAL2	0.173543199	6.303781576	8.39333826	1.05E-16	1.60E-15	27.12747551
PIK3CA	0.19060633	5.030252123	8.386028552	1.11E-16	1.70E-15	27.06916693
DOCK4	0.21355466	4.411212363	8.385097666	1.12E-16	1.71E-15	27.0617447
IK	0.135032017	7.429869368	8.376397006	1.20E-16	1.83E-15	26.99240817
STK32B	0.304627008	4.063441556	8.375709593	1.21E-16	1.84E-15	26.9869329
HOXA10	-0.5305652	5.307196122	-8.3698141	1.27E-16	1.93E-15	26.93999193
GPNMB	0.462862806	7.45666728	8.36587381	1.31E-16	1.99E-15	26.90863547
EIF6	-0.234939495	8.478416119	-8.365607003	1.31E-16	1.99E-15	26.90651273
ARMC9	0.212720431	4.267685255	8.363225738	1.34E-16	2.02E-15	26.88756992
SLC9A2	0.468469321	4.65966084	8.35795365	1.40E-16	2.11E-15	26.84564835
PCOLCE	0.43662828	6.737271276	8.356918542	1.41E-16	2.12E-15	26.83742041
CYB5R3	0.188849882	8.516101954	8.350913162	1.48E-16	2.23E-15	26.7897028
STS	0.274897693	5.042467475	8.350717447	1.48E-16	2.23E-15	26.78814821
KDR	0.244543268	5.176793296	8.350600199	1.48E-16	2.23E-15	26.78721691
ZFAND6	0.186644091	6.746496589	8.34813086	1.51E-16	2.27E-15	26.76760577
ZMPSTE24	0.15707375	8.36427914	8.342986371	1.58E-16	2.36E-15	26.726766
PDE7B	0.336806398	4.521969546	8.337474043	1.65E-16	2.47E-15	26.68303164
TRIP12	0.172128392	7.250740374	8.330992399	1.74E-16	2.59E-15	26.6316406
TSPAN4	0.267772807	5.886986175	8.322620207	1.86E-16	2.77E-15	26.56531402
SRBD1	0.14963535	6.05878748	8.312824498	2.01E-16	3.00E-15	26.48778738
DNAJB4	0.26935845	5.414946648	8.312523402	2.02E-16	3.00E-15	26.48540572
HBEGF	0.334090829	6.140180317	8.31076387	2.05E-16	3.04E-15	26.47148948
GLIPR1	0.361993188	5.849335197	8.306973424	2.11E-16	3.13E-15	26.44151977
IL18R1	0.281975374	4.695137414	8.305950987	2.13E-16	3.15E-15	26.43343787
MEGF9	0.181648692	5.11638073	8.305633165	2.13E-16	3.15E-15	26.43092581
MAFB	0.361183827	7.028803019	8.305195898	2.14E-16	3.16E-15	26.42746981
PTGFR	0.320169565	3.767059689	8.299368751	2.25E-16	3.31E-15	26.38143002
SEMA3G	0.301453339	4.593905163	8.299140642	2.25E-16	3.31E-15	26.37962836
MAP3K3	0.191150144	5.308171889	8.294635003	2.33E-16	3.43E-15	26.34405085
CCNG1	0.246274527	7.787239825	8.284412923	2.53E-16	3.71E-15	26.26340059
CGGBP1	0.146545986	7.209302929	8.283360126	2.55E-16	3.74E-15	26.25509939
MEIS2	0.32176879	5.749995983	8.282857307	2.56E-16	3.75E-15	26.25113505
AFF1	0.190442698	5.872259947	8.282217517	2.58E-16	3.77E-15	26.24609112
MFAP4	0.630928884	7.479261108	8.273286526	2.77E-16	4.04E-15	26.17571886
ELN	0.421483216	5.363670351	8.272137654	2.80E-16	4.07E-15	26.1666713
SCAMP1	0.176085507	6.673491613	8.271912963	2.80E-16	4.07E-15	26.16490195
ADAMTS2	0.343208143	5.129893514	8.266254697	2.93E-16	4.26E-15	26.12036004
CRIP2	0.340562548	6.718378714	8.265707147	2.94E-16	4.27E-15	26.1160512
CYP2C18	0.613319219	5.656934415	8.261235305	3.05E-16	4.42E-15	26.08087069
PLXND1	0.258364297	5.8157516	8.257490916	3.14E-16	4.55E-15	26.05142655
TOR1AIP1	0.204633196	6.531170442	8.253409638	3.25E-16	4.69E-15	26.01934718
ADRA2A	0.559218087	5.301699603	8.252449117	3.27E-16	4.72E-15	26.01179947
RPS27L	0.19388258	7.898600007	8.238530192	3.66E-16	5.27E-15	25.90251579
FAM107A	0.381552166	5.025533352	8.237253749	3.70E-16	5.32E-15	25.89250232
CDCA3	-0.332486746	5.880455613	-8.235691901	3.74E-16	5.38E-15	25.88025183
COL15A1	0.401967605	7.895404066	8.233183717	3.82E-16	5.48E-15	25.86058313
ADH1B	0.602150768	4.5168228	8.226936576	4.02E-16	5.75E-15	25.8116181
ABCA6	0.292519828	3.880774685	8.226268414	4.04E-16	5.78E-15	25.80638307
SLC35C1	0.240297844	6.400277836	8.224253041	4.10E-16	5.86E-15	25.79059503
COX6C	-0.171901108	9.634585752	-8.220437039	4.23E-16	6.04E-15	25.76071092
IQGAP1	0.22620641	7.770033168	8.218884108	4.28E-16	6.10E-15	25.74855315
MAGI1	0.181492421	4.84495185	8.218727746	4.29E-16	6.10E-15	25.74732912
MRPL2	-0.236322592	6.359423125	-8.213980312	4.45E-16	6.33E-15	25.71017555
ANTXR1	0.354886644	6.330494761	8.213556129	4.47E-16	6.34E-15	25.70685683
FAM3C	0.233425338	6.425971978	8.212313361	4.51E-16	6.40E-15	25.6971346
TRADD	0.170901399	5.886771554	8.206778333	4.72E-16	6.68E-15	25.65385017
CDR2L	0.319422927	7.322019188	8.20539218	4.77E-16	6.74E-15	25.64301452
SMPD1	0.176144322	5.285385447	8.201613186	4.92E-16	6.94E-15	25.61348237
HK1	0.219736452	7.487792824	8.199075621	5.02E-16	7.07E-15	25.59365876
LIFR	0.338099684	4.414246295	8.197674987	5.07E-16	7.14E-15	25.58271933
DPT	0.534161678	4.993665863	8.189200001	5.43E-16	7.63E-15	25.51656335
SLC17A4	-0.370657071	3.880272221	-8.184254546	5.65E-16	7.93E-15	25.47798797
HOXB13	-0.402866191	4.163683461	-8.179544627	5.86E-16	8.22E-15	25.44126967
MRAS	0.262218774	4.901956609	8.172663544	6.19E-16	8.67E-15	25.38765992
XYLT1	0.27628846	5.094067295	8.170920151	6.28E-16	8.78E-15	25.37408391
QPRT	-0.567811155	5.708996291	-8.168279033	6.41E-16	8.95E-15	25.35352227
RPL8	-0.165291552	10.86082204	-8.165408656	6.56E-16	9.15E-15	25.3311827
PSKH1	0.188064175	5.304504422	8.164977722	6.58E-16	9.16E-15	25.32782945
CLK4	0.197931116	5.323213477	8.161155079	6.78E-16	9.43E-15	25.29809123
ADH1C	0.881943608	6.852220851	8.15392952	7.18E-16	9.98E-15	25.24191492
OLFML3	0.414615539	6.505247548	8.15122537	7.34E-16	1.02E-14	25.2209028
KLHL3	0.25054974	4.562398451	8.148205812	7.52E-16	1.04E-14	25.19744741
HERC1	0.180513331	5.588833622	8.146683919	7.61E-16	1.05E-14	25.18562864
NPTN	0.173945232	8.781200787	8.145736302	7.67E-16	1.06E-14	25.17827062
KCNJ8	0.344116922	5.604592879	8.143492702	7.80E-16	1.08E-14	25.16085274
PPP3CA	0.196545144	6.663215863	8.140230923	8.01E-16	1.10E-14	25.13553823
EMILIN1	0.437392494	6.527792559	8.139688265	8.04E-16	1.11E-14	25.13132759
C11orf24	0.183154373	6.723379109	8.137981416	8.15E-16	1.12E-14	25.11808533
CYLD	0.184610365	5.06688411	8.133322809	8.46E-16	1.16E-14	25.0819554
SMARCA1	0.345771219	5.531920395	8.132166342	8.54E-16	1.17E-14	25.07298934
IRF2	0.162353089	6.139691422	8.131631967	8.57E-16	1.17E-14	25.06884673
CIB2	-0.315417766	4.923911337	-8.12816864	8.81E-16	1.20E-14	25.04200425
MPPE1	0.172973542	6.101393726	8.121923184	9.26E-16	1.26E-14	24.99362544
TMEM100	0.488716209	4.675992703	8.121677693	9.27E-16	1.26E-14	24.99172451
ZMAT3	0.267060201	6.732618699	8.120072799	9.39E-16	1.28E-14	24.97929847
EPHA3	0.375482256	4.259289318	8.118816048	9.49E-16	1.29E-14	24.96956953
BTBD7	0.140677741	5.429701612	8.115513696	9.74E-16	1.32E-14	24.94401149
PHC3	0.186919145	5.11499607	8.111954766	1.00E-15	1.36E-14	24.9164784
AKR1B10	0.989960904	7.368252414	8.105338989	1.06E-15	1.43E-14	24.86532596
EID1	0.237529783	6.789182827	8.102191227	1.08E-15	1.46E-14	24.84100128
SAR1A	0.199189248	6.856923163	8.099987372	1.10E-15	1.49E-14	24.8239759
RASIP1	0.267101676	5.431449913	8.099200807	1.11E-15	1.49E-14	24.81790051
GMPR2	0.143904562	6.778242411	8.09886937	1.11E-15	1.50E-14	24.81534066
BBX	0.215389068	6.614991599	8.094995661	1.14E-15	1.54E-14	24.78542932
COL18A1	0.303445162	6.838505235	8.079135645	1.30E-15	1.74E-14	24.66310127
HIF1A	0.229036485	8.186627597	8.078865117	1.30E-15	1.75E-14	24.6610166
TINF2	0.189321676	7.077075661	8.075771987	1.33E-15	1.79E-14	24.63718576
IL33	0.541051332	5.502871323	8.075675473	1.33E-15	1.79E-14	24.63644231
REV3L	0.214024762	5.448185505	8.07330165	1.36E-15	1.82E-14	24.61815921
SDC2	0.301694009	6.015422532	8.068118331	1.41E-15	1.89E-14	24.57825465
SEC14L1	0.189438056	5.750544805	8.066734737	1.43E-15	1.91E-14	24.56760682
BECN1	0.162185827	6.496104502	8.066644071	1.43E-15	1.91E-14	24.56690914
TXNIP	0.360883421	8.93330125	8.061965423	1.48E-15	1.98E-14	24.53091613
USP53	0.181552895	4.881742768	8.05807606	1.53E-15	2.03E-14	24.50100973
PELO	0.176261686	5.945227868	8.056736056	1.55E-15	2.05E-14	24.49070914
CCL11	0.481184944	5.85771091	8.054265867	1.58E-15	2.09E-14	24.47172496
DGKD	0.210986516	5.729991684	8.050514756	1.62E-15	2.15E-14	24.44290672
MYH9	0.187826291	8.992998604	8.0436283	1.71E-15	2.27E-14	24.39003305
HJURP	-0.351904705	5.828993393	-8.040551953	1.76E-15	2.32E-14	24.36642655
MYO5C	0.284068561	7.307453148	8.038930038	1.78E-15	2.35E-14	24.35398404
MXRA5	0.410138252	8.422027453	8.037897069	1.79E-15	2.36E-14	24.34606083
APC	0.172727831	4.564362322	8.036678176	1.81E-15	2.38E-14	24.33671273
SNRPF	-0.21474713	8.234016681	-8.036649892	1.81E-15	2.38E-14	24.33649583
MMP28	0.364741643	5.025031203	8.035443082	1.83E-15	2.40E-14	24.32724171
RASSF2	0.331229084	5.99647243	8.033044839	1.86E-15	2.44E-14	24.30885518
ABI3BP	0.489187212	5.209374947	8.032763627	1.87E-15	2.44E-14	24.30669955
SCARB2	0.178321337	8.262791314	8.031720782	1.88E-15	2.46E-14	24.29870624
PIGG	0.161585312	5.424017673	8.028947459	1.92E-15	2.51E-14	24.27745361
DIO2	0.372753151	5.767449861	8.025580671	1.97E-15	2.58E-14	24.2516622
MS4A4A	0.35873948	5.313729161	8.023531937	2.01E-15	2.61E-14	24.23597265
LIMK2	0.19076694	5.664610421	8.021475889	2.04E-15	2.65E-14	24.22023081
GPRASP1	0.33814889	4.498160814	8.020664707	2.05E-15	2.67E-14	24.21402113
ZFYVE16	0.158987301	5.078958397	8.016161744	2.13E-15	2.76E-14	24.17956099
PRSS23	0.33963212	6.811628032	8.01510787	2.14E-15	2.78E-14	24.1714985
FERMT2	0.420110286	6.867292937	8.015033337	2.14E-15	2.78E-14	24.17092834
MEIS3P1	0.351405264	5.588688493	8.01257779	2.19E-15	2.83E-14	24.15214654
MGLL	0.320992219	6.770497334	8.009360965	2.24E-15	2.89E-14	24.12754994
PDK4	0.51608175	5.930203321	8.005800361	2.30E-15	2.97E-14	24.10033533
APBB2	0.189581725	4.968492164	8.002848656	2.36E-15	3.04E-14	24.07778313
TNFAIP1	0.163100929	6.897493578	8.00260218	2.36E-15	3.04E-14	24.0759003
UQCRC2	0.222867492	7.719154896	8.001005464	2.39E-15	3.07E-14	24.0637043
CREB3L1	0.349019226	6.261168187	7.999914169	2.41E-15	3.10E-14	24.05537007
COPB1	0.160516828	8.172795086	7.99865606	2.44E-15	3.12E-14	24.04576319
ADH1A	0.524637115	4.885502361	7.994929309	2.51E-15	3.21E-14	24.01731399
PLK2	0.310909487	5.807266752	7.992412494	2.56E-15	3.27E-14	23.99810808
EML1	0.390970888	5.239114025	7.988144655	2.64E-15	3.38E-14	23.96555276
GPR137B	0.251751209	6.446134083	7.984757416	2.72E-15	3.46E-14	23.9397261
DOCK10	0.294611907	4.960369081	7.982519366	2.76E-15	3.52E-14	23.9226672
RBMS1	0.276017756	6.459406158	7.978010839	2.86E-15	3.64E-14	23.88831557
BCL2L2	0.198625388	6.409417853	7.974801557	2.93E-15	3.73E-14	23.86387412
FRMD4B	0.176941084	4.501152042	7.973985427	2.95E-15	3.75E-14	23.85766003
DIXDC1	0.334248936	5.237473333	7.965245945	3.16E-15	4.01E-14	23.79115352
BTBD1	0.190181383	7.113024357	7.96058559	3.28E-15	4.15E-14	23.75571617
CRY2	0.265655821	5.656208282	7.96023511	3.29E-15	4.16E-14	23.75305189
SCP2	0.167075085	7.020135376	7.956251235	3.39E-15	4.28E-14	23.72277488
COL6A2	0.404161632	7.420164561	7.955935263	3.40E-15	4.29E-14	23.72037412
RUFY1	0.12310072	5.768046596	7.954749308	3.43E-15	4.32E-14	23.71136402
DUSP1	0.350241469	8.403603175	7.953634633	3.46E-15	4.35E-14	23.70289659
TPSAB1	0.508522623	6.17943559	7.945795816	3.68E-15	4.62E-14	23.64338125
SYNE1	0.25452472	4.078839717	7.940774719	3.82E-15	4.80E-14	23.60528754
ARMC8	0.144661827	5.164262362	7.940574021	3.83E-15	4.80E-14	23.60376536
BPGM	0.169707066	5.444984801	7.938746274	3.88E-15	4.86E-14	23.58990457
PRR16	0.245552995	4.732428626	7.933744468	4.04E-15	5.05E-14	23.55198821
EFEMP2	0.341822032	6.549860216	7.93270854	4.07E-15	5.08E-14	23.54413808
RABAC1	0.205370011	8.235548964	7.931276969	4.11E-15	5.13E-14	23.53329136
KIAA0319L	0.168534602	6.0606789	7.930018449	4.15E-15	5.18E-14	23.52375731
STK17A	0.161481815	5.278315144	7.929023643	4.19E-15	5.21E-14	23.51622204
ATF6	0.158347504	6.803497587	7.927788174	4.23E-15	5.26E-14	23.50686505
MRTO4	-0.21364242	6.522706157	-7.922299269	4.41E-15	5.48E-14	23.46531035
AKR1A1	0.165687727	8.326646012	7.92077182	4.46E-15	5.54E-14	23.45375126
NEK1	0.174571941	4.974608839	7.919180005	4.52E-15	5.60E-14	23.44170725
TMEM39A	0.150411447	5.864942873	7.910574871	4.83E-15	5.98E-14	23.37663765
AGA	0.215485881	6.055694368	7.909003843	4.89E-15	6.04E-14	23.36476502
SPRY1	0.21993518	7.122921183	7.905629377	5.01E-15	6.19E-14	23.33927073
ACTR5	-0.181791555	5.838698069	-7.902320806	5.14E-15	6.35E-14	23.31428402
MCM10	-0.313465291	5.068706784	-7.900438866	5.22E-15	6.43E-14	23.3000757
TLR1	0.28643188	4.625390279	7.89733341	5.35E-15	6.58E-14	23.27663687
ANG	0.367163167	6.947436235	7.897214244	5.35E-15	6.58E-14	23.27573761
MLH1	0.25695122	6.580945354	7.895299026	5.43E-15	6.67E-14	23.26128669
SLC39A4	-0.349248563	6.456525318	-7.895076671	5.44E-15	6.67E-14	23.25960917
SERPING1	0.39431505	7.64477839	7.894627327	5.46E-15	6.69E-14	23.25621929
PARP8	0.201477178	5.377924838	7.883506075	5.95E-15	7.28E-14	23.17237644
ATG4A	0.168587025	5.936623795	7.881969101	6.02E-15	7.36E-14	23.16079781
PIK3C2A	0.177208297	5.859582815	7.879833319	6.12E-15	7.47E-14	23.14471157
LNPEP	0.172922149	5.197427688	7.875758646	6.31E-15	7.70E-14	23.1140332
CA4	-0.475954369	4.099934151	-7.874169425	6.39E-15	7.78E-14	23.10207186
KAZALD1	0.255190219	4.915492374	7.87209879	6.49E-15	7.90E-14	23.08649049
ITGA4	0.277511789	4.728782408	7.869496581	6.62E-15	8.05E-14	23.06691442
MAN1A2	0.128852185	5.488571366	7.867414079	6.73E-15	8.17E-14	23.05125233
MEF2A	0.201084417	5.60359673	7.857963044	7.24E-15	8.77E-14	22.98022106
ITGB3	0.179452666	3.837875933	7.857881022	7.24E-15	8.77E-14	22.97960495
OPHN1	0.185170563	5.768677681	7.856528848	7.32E-15	8.85E-14	22.96944894
DCHS1	0.268886344	5.377615153	7.855968749	7.35E-15	8.88E-14	22.96524258
CLEC11A	0.346620427	5.568114106	7.853611304	7.48E-15	9.03E-14	22.94754112
MAPK9	0.162060794	6.207286364	7.852005008	7.58E-15	9.13E-14	22.93548267
SWAP70	0.19811455	6.458451946	7.847475757	7.84E-15	9.44E-14	22.90149386
LAPTM4A	0.163843266	8.731174217	7.84720439	7.86E-15	9.45E-14	22.89945802
GJA4	0.269706642	5.596403866	7.847005313	7.87E-15	9.46E-14	22.89796455
TLX1	-0.295959267	3.648727137	-7.84588145	7.94E-15	9.53E-14	22.88953403
RFTN1	0.290602054	6.868365094	7.844243621	8.04E-15	9.64E-14	22.87725005
CHD3	0.205755074	5.857443025	7.839816073	8.32E-15	9.96E-14	22.84405458
SORBS2	0.346602847	4.940662569	7.838402196	8.41E-15	1.01E-13	22.83345771
ZFP36L2	0.234617708	7.742613428	7.83794909	8.44E-15	1.01E-13	22.83006209
FAM98A	0.168635883	6.840436239	7.83477237	8.65E-15	1.03E-13	22.80626059
HDLBP	0.146171913	6.320650306	7.833924373	8.70E-15	1.04E-13	22.7999085
C1RL	0.214219164	6.013969466	7.829792857	8.98E-15	1.07E-13	22.76896963
WIPI1	0.248872337	6.121467544	7.829739043	8.99E-15	1.07E-13	22.76856675
CYP1B1	0.54306596	5.77730864	7.828803004	9.05E-15	1.07E-13	22.76155936
RNF186	-0.505543682	5.018046863	-7.827213537	9.16E-15	1.09E-13	22.74966203
TTK	-0.374795609	6.194709617	-7.823485957	9.43E-15	1.12E-13	22.72176946
ACSL1	0.273058323	6.494241356	7.822134638	9.52E-15	1.13E-13	22.7116609
ITGAM	0.316018684	5.289817805	7.817676814	9.85E-15	1.16E-13	22.67832554
ZNF132	0.187645382	3.579007435	7.815933467	9.99E-15	1.18E-13	22.66529366
GAS7	0.275975355	5.066154054	7.810869353	1.04E-14	1.22E-13	22.62745359
UBA3	0.202061686	6.915214707	7.809873622	1.05E-14	1.23E-13	22.62001595
ACTR10	0.152197915	7.491683406	7.805303517	1.08E-14	1.27E-13	22.58589068
ST6GALNAC5	0.286696873	4.383935858	7.799829829	1.13E-14	1.33E-13	22.5450426
CILP	0.522636733	5.365829112	7.799217517	1.13E-14	1.33E-13	22.54047479
CD1D	0.246758489	4.283384238	7.797406947	1.15E-14	1.35E-13	22.52697
PTPRN2	0.378991573	5.384134146	7.790414616	1.21E-14	1.42E-13	22.47484234
SOX12	-0.228517276	4.67031154	-7.788786758	1.23E-14	1.44E-13	22.46271291
ARMCX1	0.350149191	5.526564622	7.783863285	1.28E-14	1.49E-13	22.42604156
BEX4	0.400332034	5.817684674	7.778868954	1.32E-14	1.55E-13	22.38886435
LPP	0.301411885	7.681134635	7.778691631	1.33E-14	1.55E-13	22.38754478
ETAA1	0.151056098	4.933619471	7.768778351	1.43E-14	1.67E-13	22.3138184
STAB1	0.273621498	5.861777834	7.76325372	1.49E-14	1.74E-13	22.27276871
EHHADH	0.259756585	5.249537169	7.762837224	1.50E-14	1.74E-13	22.26967511
DSCC1	-0.243308837	5.321089819	-7.7589029	1.54E-14	1.79E-13	22.2404598
OSBPL10	0.205795088	5.812679217	7.757264136	1.56E-14	1.81E-13	22.22829479
LBH	0.274038937	6.441800321	7.753766069	1.60E-14	1.86E-13	22.20233559
BASP1	0.329783034	6.997804023	7.752111896	1.62E-14	1.88E-13	22.19006373
PHC2	0.142820154	6.428755923	7.751431818	1.63E-14	1.89E-13	22.18501911
C1orf35	-0.15921313	5.809298218	-7.749580183	1.65E-14	1.91E-13	22.17128631
FMO3	0.336328905	4.701206563	7.749077205	1.66E-14	1.92E-13	22.16755646
ACTA2	0.403220447	8.967695399	7.744328791	1.72E-14	1.98E-13	22.13235547
SEL1L	0.179135209	6.109823435	7.743654596	1.73E-14	1.99E-13	22.12735913
EXOC1	0.142939628	6.697587584	7.742572048	1.74E-14	2.01E-13	22.11933741
ABCC2	-0.425991995	3.742618618	-7.741477137	1.76E-14	2.02E-13	22.11122514
NOX1	-0.417974513	4.131210624	-7.739261116	1.79E-14	2.05E-13	22.09480973
KDELR2	0.203988888	8.8851668	7.737814962	1.81E-14	2.07E-13	22.08409954
G3BP2	0.172351705	7.091690344	7.737471301	1.81E-14	2.08E-13	22.08155467
NRIP2	0.220614985	4.26376039	7.733375421	1.87E-14	2.14E-13	22.05123195
ITGB1	0.198167237	7.74631071	7.730685416	1.91E-14	2.18E-13	22.03132532
TAF7	0.203218051	7.589778463	7.728423448	1.94E-14	2.22E-13	22.01459123
ISLR	0.438950565	6.239294919	7.727065803	1.96E-14	2.24E-13	22.00454951
CD209	0.281248936	4.807668239	7.726660293	1.97E-14	2.24E-13	22.0015505
HDC	0.331516059	4.573219743	7.72607287	1.98E-14	2.25E-13	21.99720639
HHAT	0.20293074	4.22465553	7.72525759	1.99E-14	2.26E-13	21.99117773
TMEM184B	0.174497905	6.983100693	7.723654636	2.01E-14	2.28E-13	21.97932628
GLI3	0.251473733	4.583483973	7.722956513	2.02E-14	2.29E-13	21.9741654
KBTBD4	0.165049357	4.99114755	7.721264047	2.05E-14	2.32E-13	21.96165566
TMEM59	0.144125714	8.609384545	7.71804505	2.10E-14	2.38E-13	21.93786966
CENPF	-0.324239489	5.77759832	-7.716858108	2.12E-14	2.40E-13	21.92910136
ATP11B	0.222156438	6.084270695	7.714839523	2.15E-14	2.43E-13	21.91419232
CMPK1	0.21165197	8.201878111	7.706940047	2.28E-14	2.58E-13	21.85588242
GLRB	0.274834145	3.833498462	7.704644603	2.32E-14	2.62E-13	21.838949
ITGA8	0.366341817	4.667296681	7.704369482	2.33E-14	2.62E-13	21.83691975
CPM	0.294816581	4.957778396	7.702618633	2.36E-14	2.65E-13	21.82400735
ABCC9	0.259071804	3.876168672	7.700927175	2.39E-14	2.68E-13	21.81153554
RAB11FIP2	0.224436368	6.18645031	7.700902666	2.39E-14	2.68E-13	21.81135484
RNF111	0.144864082	5.74805376	7.699285476	2.42E-14	2.71E-13	21.79943304
RRS1	-0.218435156	7.131684696	-7.698175417	2.44E-14	2.73E-13	21.79125112
AQP5	0.64322113	4.876244536	7.695740741	2.49E-14	2.78E-13	21.77330965
PDPN	0.313036159	5.606133531	7.693700729	2.52E-14	2.82E-13	21.75828056
SYPL1	0.209382034	8.127772683	7.690775725	2.58E-14	2.88E-13	21.73673803
PRCP	0.188635809	6.70907554	7.690441755	2.59E-14	2.88E-13	21.73427884
TRIM5	0.184735198	5.157832482	7.68926625	2.61E-14	2.91E-13	21.72562379
CXCR4	0.383846802	7.234329667	7.688680592	2.62E-14	2.91E-13	21.72131213
GCKR	0.284528742	4.168179663	7.678798542	2.82E-14	3.14E-13	21.64860575
MGRN1	0.211557749	6.580397156	7.678290066	2.83E-14	3.15E-13	21.64486702
RAI2	0.355817494	5.472790007	7.677348236	2.85E-14	3.16E-13	21.63794253
ADRB2	0.28691316	4.542476418	7.675413637	2.90E-14	3.21E-13	21.6237215
RANBP6	0.195442715	5.613104281	7.670870461	3.00E-14	3.32E-13	21.59033816
RARB	0.178795984	4.241017225	7.666760307	3.09E-14	3.42E-13	21.56015245
FER	0.186077349	4.695092924	7.666176266	3.10E-14	3.43E-13	21.55586437
RBM38	-0.247859696	6.513499176	-7.659227348	3.27E-14	3.61E-13	21.50486797
PDLIM2	0.185148793	4.664727202	7.658174953	3.30E-14	3.63E-13	21.49714844
LIPF	1.153373647	5.761232168	7.658096761	3.30E-14	3.63E-13	21.49657492
SEC14L2	0.196170706	4.298541347	7.657505042	3.31E-14	3.64E-13	21.49223501
LYVE1	0.361059561	4.304297441	7.65749932	3.31E-14	3.64E-13	21.49219305
RRAGA	0.173581873	8.279907539	7.655441292	3.36E-14	3.69E-13	21.47710107
MUC6	0.698137432	5.071758902	7.653278059	3.42E-14	3.75E-13	21.46124165
LOX	0.351720299	5.343959937	7.652216446	3.45E-14	3.77E-13	21.45346011
C3	0.477164958	7.658097134	7.647845718	3.56E-14	3.89E-13	21.42143357
CYP7B1	0.2332655	3.758966916	7.647572653	3.57E-14	3.90E-13	21.41943325
JOSD1	0.160039679	7.220566881	7.645767505	3.62E-14	3.95E-13	21.4062114
MPZL2	0.272428774	6.379977663	7.64025883	3.77E-14	4.11E-13	21.36588088
C3orf18	0.230294068	4.464713539	7.639536822	3.79E-14	4.13E-13	21.36059685
JAM3	0.341631919	6.202602545	7.632769718	3.99E-14	4.34E-13	21.31109425
PLXDC1	0.198708388	4.836051195	7.630642818	4.05E-14	4.40E-13	21.29554398
KLHDC2	0.192067945	7.437905137	7.627872517	4.14E-14	4.49E-13	21.27529569
EYA2	0.475710993	4.514150588	7.627275769	4.15E-14	4.51E-13	21.27093492
CFD	0.494709319	7.18440557	7.625337344	4.22E-14	4.57E-13	21.25677194
ALDH1A3	0.36011714	6.082714164	7.621107346	4.35E-14	4.71E-13	21.22587732
FLT1	0.183487215	4.723724078	7.615280471	4.54E-14	4.91E-13	21.18334563
HDGF	-0.200813018	8.898361829	-7.60874224	4.77E-14	5.15E-13	21.13565752
SH2D4A	0.282762143	6.117036734	7.608005172	4.80E-14	5.18E-13	21.13028393
ATP8B1	0.267053928	6.709334177	7.60312747	4.97E-14	5.36E-13	21.09473521
GOLPH3L	0.192868305	7.113611695	7.602996304	4.98E-14	5.36E-13	21.09377957
UBQLN2	0.176205115	7.326569777	7.602311803	5.01E-14	5.38E-13	21.08879269
LMBRD1	0.185020504	7.421664551	7.602167655	5.01E-14	5.38E-13	21.08774257
PRRX1	0.391495171	5.526170787	7.602096324	5.01E-14	5.38E-13	21.08722292
RAB8B	0.216135705	6.445920796	7.600899659	5.06E-14	5.42E-13	21.07850595
RPUSD2	-0.154075991	6.078065635	-7.597999039	5.17E-14	5.54E-13	21.05738199
FBLN2	0.476044705	5.974882338	7.592766841	5.37E-14	5.75E-13	21.01929708
SPTLC2	0.187154998	5.941653178	7.590438171	5.47E-14	5.85E-13	21.00235464
ARMCX6	0.200955464	5.762498658	7.589280802	5.52E-14	5.89E-13	20.99393589
CD248	0.333688767	6.904062736	7.589131034	5.52E-14	5.89E-13	20.99284656
FEZ2	0.165800497	6.665362802	7.588463982	5.55E-14	5.91E-13	20.98799503
IDUA	0.201270813	5.246132449	7.583817691	5.74E-14	6.12E-13	20.9542131
PLXNC1	0.240107655	4.736948055	7.581063688	5.86E-14	6.24E-13	20.93419855
TGFB3	0.31191118	5.388345742	7.579128597	5.95E-14	6.32E-13	20.92013943
PLXNB2	0.206387746	7.445249549	7.578898579	5.96E-14	6.32E-13	20.91846849
TPM4	0.217959107	7.175753529	7.574174923	6.17E-14	6.54E-13	20.88416442
MTMR6	0.208934198	6.305253247	7.573738279	6.19E-14	6.56E-13	20.88099443
TPX2	-0.364414854	6.991080407	-7.572416815	6.25E-14	6.62E-13	20.87140178
PSMB3	-0.171510724	9.562457655	-7.571292408	6.30E-14	6.66E-13	20.86324081
USP16	0.13543297	6.822248264	7.567618972	6.48E-14	6.84E-13	20.83658678
NPR2	0.189560386	4.781730028	7.561225862	6.79E-14	7.17E-13	20.79022774
KIFC1	-0.367891093	6.25462127	-7.55968483	6.87E-14	7.24E-13	20.77905853
TBC1D19	0.286950753	4.599448696	7.557235317	7.00E-14	7.37E-13	20.76130912
DAPK1	0.24997034	6.021264844	7.553073574	7.22E-14	7.59E-13	20.73116497
FHL1	0.566799497	6.59854756	7.54584586	7.61E-14	8.00E-13	20.67885015
SGPP1	0.217911847	5.3837018	7.543111317	7.77E-14	8.16E-13	20.65906942
SLIT2	0.416493127	5.179582658	7.542218754	7.82E-14	8.20E-13	20.65261438
GTF2IRD1	-0.205610243	6.244182487	-7.541826606	7.84E-14	8.22E-13	20.64977857
LRIG1	0.283547058	6.465514022	7.541169158	7.88E-14	8.25E-13	20.64502457
MAMLD1	0.243542367	4.498311554	7.541036429	7.89E-14	8.25E-13	20.64406485
THSD4	0.23088439	4.196191989	7.537182491	8.12E-14	8.48E-13	20.61620524
CTNNAL1	0.232895035	6.806299059	7.536109961	8.18E-14	8.54E-13	20.60845442
FAM149A	0.314376253	4.685346287	7.535370354	8.23E-14	8.58E-13	20.60311012
FCGBP	0.770794747	6.57359108	7.535078989	8.24E-14	8.59E-13	20.60100489
LPL	0.360991594	5.016830457	7.526078448	8.81E-14	9.17E-13	20.53600956
CDKN1A	0.262702393	7.733069666	7.523911337	8.95E-14	9.31E-13	20.52037104
MCAM	0.294485405	6.211926202	7.521875279	9.09E-14	9.44E-13	20.50568207
CREG1	0.175070756	8.649800663	7.512808659	9.72E-14	1.01E-12	20.44031651
AMPH	0.224646024	4.273881126	7.503138339	1.04E-13	1.08E-12	20.37067935
SLIT3	0.342455359	4.638988094	7.498206712	1.08E-13	1.12E-12	20.3351982
DPYD	0.323258246	5.32501942	7.49665192	1.09E-13	1.13E-12	20.32401657
ZNF45	0.167943874	5.143526662	7.494138968	1.12E-13	1.15E-12	20.30594867
PCYT1A	0.126872021	5.328016989	7.492637401	1.13E-13	1.16E-12	20.29515524
CAV1	0.407585067	7.55142011	7.492608481	1.13E-13	1.16E-12	20.29494738
FOXN3	0.16036126	5.457537694	7.491081115	1.14E-13	1.17E-12	20.28397059
NDUFS4	0.178107492	7.312534561	7.488495827	1.16E-13	1.20E-12	20.26539554
STOM	0.26946837	7.64688429	7.487941976	1.17E-13	1.20E-12	20.26141694
GEM	0.358328529	6.90738845	7.487547704	1.17E-13	1.20E-12	20.25858486
KCND2	0.233805473	3.244937961	7.486755582	1.18E-13	1.21E-12	20.2528954
CSNK1G3	0.150810844	5.940666604	7.486063999	1.18E-13	1.21E-12	20.24792852
NDEL1	0.141850278	6.308349674	7.483820847	1.20E-13	1.23E-12	20.23182138
TNIP1	0.175997532	7.096542775	7.482205997	1.22E-13	1.25E-12	20.2202286
CNOT8	0.148160524	6.490236958	7.481365906	1.22E-13	1.25E-12	20.21419862
OSTM1	0.190605145	5.649822649	7.479297856	1.24E-13	1.27E-12	20.19935732
SYDE1	0.233892132	5.345315437	7.478509984	1.25E-13	1.28E-12	20.19370418
PDGFRL	0.431955869	4.981988121	7.473649415	1.30E-13	1.32E-12	20.1588409
FNDC4	0.27886471	4.822172025	7.472130579	1.31E-13	1.33E-12	20.1479511
TAPT1	0.151717757	4.942788958	7.469749005	1.33E-13	1.36E-12	20.13087976
LMF1	0.165000451	4.483618439	7.469465537	1.34E-13	1.36E-12	20.12884818
UROD	0.133043952	6.755040542	7.467702142	1.35E-13	1.37E-12	20.11621171
SSBP2	0.280342809	4.84370688	7.467488605	1.36E-13	1.38E-12	20.1146817
MORC3	0.169685724	5.817186326	7.466723993	1.36E-13	1.38E-12	20.10920351
DCLK1	0.308139519	4.191903656	7.466177775	1.37E-13	1.39E-12	20.10529036
SLC8A1	0.19027441	3.962144696	7.465929472	1.37E-13	1.39E-12	20.10351158
FBXL6	-0.234430977	5.720484267	-7.463385497	1.40E-13	1.41E-12	20.08529041
MYO1C	0.187447787	7.094060876	7.459498423	1.44E-13	1.45E-12	20.05746047
MAN1C1	0.300748209	5.363056553	7.458598516	1.45E-13	1.46E-12	20.0510194
MAGED2	0.182854488	6.535432009	7.458082948	1.45E-13	1.46E-12	20.04732956
EDNRA	0.341133757	5.913198415	7.454285602	1.49E-13	1.50E-12	20.02015987
BANF1	-0.174890241	8.240490173	-7.45279845	1.51E-13	1.52E-12	20.00952292
PLSCR4	0.346654979	6.24053838	7.449694434	1.54E-13	1.55E-12	19.98732763
NANS	0.222603554	6.702139859	7.448746501	1.56E-13	1.56E-12	19.98055114
GREB1	0.173402194	3.429991749	7.446359891	1.58E-13	1.59E-12	19.96349353
NENF	-0.160066228	7.259817437	-7.446262384	1.58E-13	1.59E-12	19.96279674
LAMC1	0.261849649	8.267338147	7.446028486	1.59E-13	1.59E-12	19.96112532
PIK3C3	0.154999967	4.844488765	7.441033933	1.65E-13	1.65E-12	19.92544613
C7	0.680257519	5.457287834	7.439115064	1.67E-13	1.67E-12	19.91174439
DDX51	-0.22653023	6.04174807	-7.437347131	1.69E-13	1.69E-12	19.89912332
CD151	0.177930755	8.385722877	7.436764998	1.70E-13	1.69E-12	19.89496815
MAP4K5	0.156052915	5.918652282	7.430192223	1.78E-13	1.77E-12	19.84807377
DR1	0.159185757	6.130771967	7.429212291	1.79E-13	1.79E-12	19.84108562
WFDC1	0.3803984	5.524661821	7.428542837	1.80E-13	1.79E-12	19.83631206
ETFDH	0.203700075	5.848299647	7.422594858	1.88E-13	1.87E-12	19.79391741
F7	-0.216466101	3.740077389	-7.422323247	1.89E-13	1.87E-12	19.79198224
HIPK3	0.165071639	5.533561348	7.419788778	1.92E-13	1.91E-12	19.77392786
PTAFR	0.234001027	5.543230576	7.411449004	2.04E-13	2.02E-12	19.71455968
PARN	0.15281649	6.95742325	7.40512718	2.14E-13	2.12E-12	19.66959808
CHRDL1	0.486406354	4.662127779	7.401366187	2.20E-13	2.17E-12	19.64286638
FGB	-0.512254521	3.775918495	-7.399830852	2.22E-13	2.20E-12	19.63195745
NXT1	-0.165794567	7.558715989	-7.398463194	2.25E-13	2.21E-12	19.62224167
CDX1	-0.759631904	6.099626297	-7.396419673	2.28E-13	2.25E-12	19.60772771
PALMD	0.231977036	4.17439713	7.3946584	2.31E-13	2.27E-12	19.5952214
PRELP	0.426556224	5.344306025	7.379422464	2.58E-13	2.54E-12	19.48715104
IL10RB	0.164888146	7.339653426	7.371576392	2.73E-13	2.68E-12	19.43157891
TMEM109	0.179249524	7.592697238	7.371370163	2.73E-13	2.68E-12	19.43011898
WDR55	0.147269898	5.67031516	7.37092317	2.74E-13	2.69E-12	19.42695476
SULT1C2	0.581318585	5.784426555	7.37068543	2.75E-13	2.69E-12	19.42527189
FEZ1	0.265312967	5.154633637	7.369375457	2.77E-13	2.72E-12	19.41600003
TRPS1	0.264331467	4.777588364	7.368554375	2.79E-13	2.73E-12	19.41018928
CDC42BPA	0.211021983	5.826263308	7.367213728	2.82E-13	2.75E-12	19.40070289
MID1IP1	0.205589177	6.733150215	7.366780638	2.83E-13	2.76E-12	19.39763869
IRAK4	0.145264153	5.325576324	7.366165748	2.84E-13	2.77E-12	19.39328852
SNRPA	-0.149996643	7.409225765	-7.366032044	2.84E-13	2.77E-12	19.39234264
PDSS1	-0.243333853	5.93830697	-7.364034742	2.88E-13	2.81E-12	19.37821487
COTL1	0.244455944	6.572739883	7.363730288	2.89E-13	2.81E-12	19.37606165
UCKL1	-0.178687291	6.87582786	-7.363593864	2.89E-13	2.81E-12	19.37509683
ZMYM6	0.134232793	5.241551698	7.360030216	2.97E-13	2.88E-12	19.3498999
TNFRSF25	-0.26064755	5.236281721	-7.357662682	3.02E-13	2.93E-12	19.33316642
ANXA1	0.365414665	8.121142213	7.350813127	3.17E-13	3.07E-12	19.28478279
HAS2	0.255520992	4.365340214	7.3501855	3.19E-13	3.09E-12	19.28035148
MEOX1	0.303165411	4.591421953	7.349516611	3.20E-13	3.10E-12	19.27562924
MTR	0.186293023	5.969828197	7.347996825	3.24E-13	3.13E-12	19.26490129
SCARB1	-0.246503281	5.805561309	-7.344340182	3.32E-13	3.21E-12	19.23909805
NAGA	0.146134894	6.137873623	7.334520854	3.57E-13	3.44E-12	19.16986686
CLTC	0.186011452	6.816521057	7.331638576	3.64E-13	3.51E-12	19.14956175
ITPA	-0.174783249	7.498741532	-7.331155318	3.66E-13	3.52E-12	19.14615802
KLF10	0.199178658	6.911488263	7.329670741	3.69E-13	3.55E-12	19.135703
DYNLT3	0.208354961	7.537198575	7.329434121	3.70E-13	3.56E-12	19.1340368
ZNF696	-0.188924562	5.038920979	-7.328482271	3.73E-13	3.58E-12	19.12733471
METTL9	0.126045827	6.232386116	7.326686951	3.78E-13	3.62E-12	19.11469586
LGALS3BP	0.227024717	9.288086343	7.323350748	3.87E-13	3.71E-12	19.09121703
FAP	0.399998318	5.702602474	7.32172981	3.91E-13	3.75E-12	19.07981314
GABARAPL1	0.256312582	6.197445083	7.321342312	3.92E-13	3.75E-12	19.0770873
TNPO1	0.145746052	6.824162981	7.313200468	4.16E-13	3.98E-12	19.01984488
ARSB	0.18162647	4.497447026	7.310705699	4.24E-13	4.05E-12	19.00231694
MAP4K3	0.186713923	6.150786763	7.310481645	4.24E-13	4.05E-12	19.00074303
PBX3	0.301625509	6.752265937	7.310111461	4.25E-13	4.06E-12	18.99814272
RAI14	0.249442898	7.282316989	7.296380439	4.70E-13	4.47E-12	18.90177743
POU6F1	0.176149677	4.116186385	7.290066816	4.91E-13	4.68E-12	18.85752473
VASH1	0.204635729	5.107461893	7.287679144	5.00E-13	4.75E-12	18.84079866
ZNF747	0.132518905	4.985511385	7.284772259	5.10E-13	4.85E-12	18.82044231
USP48	0.140385001	5.914007932	7.2840027	5.13E-13	4.87E-12	18.81505451
COL6A1	0.324261511	7.216267117	7.278894267	5.32E-13	5.05E-12	18.77930305
SLC18A2	0.223658809	3.66847874	7.277860028	5.36E-13	5.08E-12	18.77206776
ATAD2	-0.290293112	6.221484535	-7.274261464	5.50E-13	5.21E-12	18.74690054
ABLIM3	0.274157431	4.922660831	7.272652431	5.57E-13	5.26E-12	18.73565123
MAT2B	0.152680109	7.281638181	7.269858712	5.68E-13	5.37E-12	18.71612489
STEAP4	0.301878957	4.313617155	7.254439192	6.34E-13	5.99E-12	18.60847819
SRPX2	0.295449535	4.933402003	7.252526472	6.43E-13	6.06E-12	18.59514
MED13	0.153742694	5.820448072	7.252182161	6.44E-13	6.07E-12	18.59273932
PSAP	0.17525792	10.30389225	7.250165221	6.54E-13	6.15E-12	18.57867854
AKAP12	0.377503987	5.47748306	7.249506048	6.57E-13	6.18E-12	18.57408402
HIP1	0.211366843	4.981308546	7.248168201	6.63E-13	6.23E-12	18.56476023
RAP1A	0.158743302	6.032611963	7.247091171	6.68E-13	6.27E-12	18.55725532
ID3	0.273328533	7.456678462	7.243945798	6.83E-13	6.41E-12	18.53534382
ANK2	0.301591942	4.091744215	7.243679489	6.85E-13	6.42E-12	18.53348905
DNMT3B	-0.264413206	4.747966277	-7.243145838	6.87E-13	6.44E-12	18.52977251
IGFBP4	0.377670598	8.571666057	7.237712383	7.15E-13	6.68E-12	18.49194646
ATP6V1D	0.12960725	7.304169796	7.237702696	7.15E-13	6.68E-12	18.49187905
NDUFAF1	0.138395468	6.076390143	7.236872194	7.19E-13	6.71E-12	18.4860997
SMURF2	0.143586151	5.409107266	7.235407402	7.26E-13	6.78E-12	18.47590791
NPR1	0.233835337	4.51595408	7.235151713	7.28E-13	6.78E-12	18.47412907
FA2H	0.348556191	5.922786306	7.234722956	7.30E-13	6.80E-12	18.47114631
TOP2A	-0.3889327	7.365295635	-7.23306921	7.39E-13	6.87E-12	18.45964315
MYLK	0.496037048	6.579132759	7.231530456	7.47E-13	6.94E-12	18.44894205
AKAP10	0.140851136	5.098172918	7.228732368	7.62E-13	7.08E-12	18.42948851
FPGT	0.134017159	5.010078219	7.223624295	7.90E-13	7.33E-12	18.39399308
PUS1	-0.17790835	6.062805863	-7.222878269	7.94E-13	7.36E-12	18.388811
CAB39	0.146506603	7.80697943	7.221017796	8.05E-13	7.46E-12	18.37588985
ICMT	0.152329762	6.538790665	7.218608483	8.19E-13	7.58E-12	18.35916159
MSN	0.249134927	7.975372833	7.218329217	8.20E-13	7.59E-12	18.35722294
PTGIS	0.448474043	5.172975964	7.218018202	8.22E-13	7.60E-12	18.35506396
MT1M	0.545202713	5.074268854	7.214627957	8.42E-13	7.77E-12	18.33153557
CHL1	0.254845221	3.644605786	7.214543114	8.43E-13	7.77E-12	18.33094688
NUAK1	0.253180241	6.264250021	7.214458502	8.43E-13	7.77E-12	18.33035981
ST8SIA1	0.176238237	3.423578274	7.214297413	8.44E-13	7.77E-12	18.32924213
BTRC	0.124467586	4.669902856	7.213913527	8.46E-13	7.79E-12	18.32657872
PDCD6IP	0.150956915	7.177225954	7.212060552	8.58E-13	7.88E-12	18.31372457
COL8A2	0.30011704	5.309009001	7.211523153	8.61E-13	7.91E-12	18.30999719
SH2B3	0.214525693	6.638190587	7.211354856	8.62E-13	7.91E-12	18.30882995
GREM1	0.568960135	7.660975215	7.207269274	8.87E-13	8.13E-12	18.28050164
NME5	0.230928026	4.11287797	7.206824202	8.90E-13	8.15E-12	18.27741653
COL4A2	0.296125518	7.854868221	7.205455084	8.99E-13	8.23E-12	18.26792735
LIMCH1	0.270759697	5.16310197	7.204820455	9.03E-13	8.26E-12	18.26352939
PGM3	0.202644699	6.016994781	7.204130242	9.07E-13	8.29E-12	18.25874664
CACNA2D3	0.225916533	3.685225352	7.201023261	9.28E-13	8.47E-12	18.2372225
RAB32	0.266134488	6.568918859	7.200464858	9.31E-13	8.49E-12	18.23335498
GBE1	0.191258346	6.258525041	7.19994831	9.35E-13	8.52E-12	18.22977762
KIF2C	-0.287694208	6.142344047	-7.199498216	9.38E-13	8.54E-12	18.22666067
GREM2	0.416569102	4.160925913	7.197840308	9.49E-13	8.62E-12	18.21518105
DEGS1	0.187935249	7.702104016	7.197801995	9.49E-13	8.62E-12	18.2149158
CDV3	0.161180236	7.434570239	7.19282337	9.83E-13	8.93E-12	18.18045804
RPL36AL	0.132142493	9.721853461	7.191370784	9.93E-13	9.01E-12	18.1704087
A1CF	-0.436497051	4.962242777	-7.191261442	9.94E-13	9.01E-12	18.16965232
CDT1	-0.314649884	5.801330086	-7.18989229	1.00E-12	9.09E-12	18.16018206
CLN5	0.160799955	5.963257921	7.1885605	1.01E-12	9.17E-12	18.15097185
ZNF423	0.324617084	4.795658581	7.186361688	1.03E-12	9.30E-12	18.1357691
VKORC1	0.163020176	7.572218939	7.185927398	1.03E-12	9.33E-12	18.1327669
DDX56	-0.153273512	6.801292322	-7.184933473	1.04E-12	9.38E-12	18.12589664
ARL4C	0.24317642	5.772988739	7.184802406	1.04E-12	9.38E-12	18.12499074
TNFRSF1A	0.163618449	7.851536714	7.183272353	1.05E-12	9.48E-12	18.11441655
FMO1	0.32508489	4.526429213	7.183152083	1.05E-12	9.48E-12	18.11358545
CNTNAP2	-0.446713016	4.565439786	-7.182493553	1.06E-12	9.51E-12	18.10903508
PPCS	0.141689941	7.60740791	7.17941456	1.08E-12	9.72E-12	18.08776471
ARNTL	0.164973686	5.074244269	7.177798564	1.09E-12	9.82E-12	18.07660447
ANKRD17	0.130957397	6.624113019	7.177314486	1.10E-12	9.84E-12	18.07326183
EVI2A	0.285712927	5.585966448	7.176303414	1.11E-12	9.91E-12	18.06628089
NFATC1	0.197168742	4.801280223	7.172643189	1.13E-12	1.02E-11	18.0410166
MCL1	0.165297042	7.693370053	7.168158466	1.17E-12	1.05E-11	18.01007773
AKR1B1	0.272328149	7.315910578	7.161451388	1.23E-12	1.10E-11	17.96384123
ESPL1	-0.253198655	5.598037086	-7.1605928	1.24E-12	1.10E-11	17.95792532
TBX2	0.221280559	5.212437371	7.156991198	1.27E-12	1.13E-11	17.9331165
COPS4	0.14525442	6.496874123	7.152017916	1.31E-12	1.17E-11	17.89887837
KCND3	0.250659533	4.256808664	7.139685276	1.43E-12	1.28E-11	17.81407149
EGR2	0.338824804	5.702011724	7.138988246	1.44E-12	1.28E-11	17.80928236
COX7A1	0.341190277	6.328706844	7.138253411	1.45E-12	1.29E-11	17.80423397
IL7R	0.356914292	6.347338941	7.128908311	1.54E-12	1.37E-11	17.74007456
UBE2E3	0.160393641	7.214290374	7.128519063	1.55E-12	1.37E-11	17.73740385
DDX17	0.174376089	7.54748854	7.124449639	1.59E-12	1.41E-11	17.70949097
PROX1	-0.41042159	4.41064419	-7.124301654	1.59E-12	1.41E-11	17.7084762
ST3GAL5	0.204460891	5.364198386	7.124282517	1.60E-12	1.41E-11	17.70834498
GRINA	-0.20312774	7.456485388	-7.120511454	1.64E-12	1.45E-11	17.68249249
CALD1	0.370071158	7.584220296	7.11940039	1.65E-12	1.46E-11	17.67487805
FGF2	0.284837975	4.159906909	7.119022317	1.66E-12	1.46E-11	17.67228726
SSPN	0.33950789	5.684645769	7.117088621	1.68E-12	1.48E-11	17.65903839
BET1	0.170606937	6.359379103	7.116676926	1.68E-12	1.48E-11	17.65621806
ALDH6A1	0.191092771	5.808389487	7.11502859	1.70E-12	1.50E-11	17.64492764
FYN	0.211666865	5.940023361	7.11429948	1.71E-12	1.51E-11	17.63993432
SULT2B1	-0.334617201	4.998068798	-7.113821188	1.72E-12	1.51E-11	17.63665899
COL8A1	0.411184041	5.649691684	7.111087704	1.75E-12	1.54E-11	17.61794411
DUSP3	0.21108575	7.553812484	7.107969248	1.79E-12	1.57E-11	17.59660174
DZIP1	0.236417724	4.187214398	7.105618123	1.82E-12	1.60E-11	17.5805167
CCNE1	-0.421642871	5.499425493	-7.105091967	1.83E-12	1.60E-11	17.57691772
EXOSC4	-0.189458484	6.684517767	-7.100769227	1.88E-12	1.65E-11	17.54735908
ARHGAP10	0.215293273	5.391611023	7.099317474	1.90E-12	1.66E-11	17.53743586
FAM124B	0.238067853	4.119337655	7.095883396	1.95E-12	1.70E-11	17.51397035
WIPF1	0.238719194	5.469946147	7.092563723	1.99E-12	1.74E-11	17.49129669
RBMS2	0.185736826	5.502393624	7.091659459	2.01E-12	1.75E-11	17.48512221
ALG13	0.154942487	5.978192974	7.091414956	2.01E-12	1.75E-11	17.48345282
PPP4R1	0.176242175	7.447290499	7.090325711	2.02E-12	1.76E-11	17.47601648
PDLIM3	0.451598237	6.32369272	7.090273391	2.02E-12	1.76E-11	17.47565931
RFC3	-0.245916573	5.846383621	-7.084753957	2.10E-12	1.83E-11	17.4379945
TRIP13	-0.320100409	6.410685922	-7.08454236	2.11E-12	1.83E-11	17.43655109
DYRK1A	0.123775237	5.787421222	7.069843671	2.34E-12	2.03E-11	17.33638358
ACBD3	0.159227642	7.681112488	7.068660371	2.36E-12	2.04E-11	17.3283282
F8	0.210309732	4.594964042	7.067603673	2.37E-12	2.06E-11	17.32113574
OGFR	-0.183567559	6.450777774	-7.065128972	2.41E-12	2.09E-11	17.30429551
RWDD2B	0.141273271	5.74992916	7.064667982	2.42E-12	2.10E-11	17.30115911
TRIM23	0.157479685	4.32341553	7.06452209	2.42E-12	2.10E-11	17.30016655
GPR19	-0.212455118	3.9047668	-7.063939647	2.43E-12	2.10E-11	17.29620418
ADAT1	0.161352455	5.836480742	7.061527035	2.48E-12	2.14E-11	17.27979437
PTPRS	0.229738378	4.338435064	7.060787853	2.49E-12	2.15E-11	17.27476775
KIF13B	0.223203788	6.764000261	7.056221564	2.57E-12	2.22E-11	17.24372677
AVEN	0.164078901	5.806607794	7.055472706	2.58E-12	2.22E-11	17.23863794
HEXA	0.146273205	5.269987753	7.05361292	2.62E-12	2.25E-11	17.22600203
AGGF1	0.134529109	6.077313577	7.049336311	2.69E-12	2.32E-11	17.1969574
CLEC1A	0.200315694	4.518956168	7.047039089	2.74E-12	2.35E-11	17.18136262
RABEP1	0.153097147	6.129435188	7.046913389	2.74E-12	2.35E-11	17.18050943
CDC42EP1	0.260922885	6.869250489	7.046050916	2.76E-12	2.37E-11	17.17465583
ATP10A	0.184541098	4.441196347	7.045888441	2.76E-12	2.37E-11	17.17355319
SEC23A	0.187374681	6.091946649	7.045654441	2.76E-12	2.37E-11	17.17196518
PAPPA	0.254977936	4.603044105	7.043626044	2.80E-12	2.40E-11	17.15820182
CX3CR1	0.270211622	4.082307489	7.041229514	2.85E-12	2.44E-11	17.14194534
PTGDS	0.493047177	6.799922442	7.037834205	2.92E-12	2.50E-11	17.1189227
SUV39H2	-0.163869033	4.813212224	-7.036214779	2.95E-12	2.52E-11	17.10794548
BBS4	0.163798204	5.514984986	7.034454377	2.99E-12	2.55E-11	17.09601536
CEP68	0.188693195	5.161080735	7.033082352	3.02E-12	2.57E-11	17.08671918
STK38L	0.207532644	6.234494734	7.032822366	3.02E-12	2.58E-11	17.08495783
NSUN5	-0.167593736	6.514210996	-7.032066871	3.04E-12	2.59E-11	17.07983986
MTMR12	0.188074824	5.817809335	7.029645338	3.09E-12	2.63E-11	17.0634391
TIMM17B	-0.163197697	6.286016321	-7.028716805	3.11E-12	2.64E-11	17.05715166
PRKG1	0.225952909	4.372747984	7.025733752	3.18E-12	2.70E-11	17.03695756
DLG1	0.138113863	5.313020326	7.024816332	3.20E-12	2.71E-11	17.03074861
CA14	0.195082092	4.020536513	7.024469747	3.20E-12	2.72E-11	17.02840317
DERL2	0.139255695	6.424327505	7.023546201	3.22E-12	2.73E-11	17.02215382
DPEP2	0.284855038	4.163082033	7.020292443	3.30E-12	2.79E-11	17.00014276
TRIM68	0.16810347	5.98760877	7.017467897	3.36E-12	2.84E-11	16.981043
KCNN4	0.378361666	6.022034458	7.017358564	3.37E-12	2.84E-11	16.98030383
MAN2B1	0.191472192	6.733834894	7.017236695	3.37E-12	2.84E-11	16.97947992
MANSC1	0.234878467	6.819302346	7.013964588	3.45E-12	2.91E-11	16.95736342
SLC12A8	0.2186415	5.520386564	7.009594437	3.55E-12	2.99E-11	16.92784023
RAB28	0.140670899	5.526560504	7.008202445	3.59E-12	3.02E-11	16.91844005
THY1	0.327123917	7.447198377	7.007862827	3.59E-12	3.02E-11	16.91614686
SNRPB2	-0.155467724	7.670365595	-7.005858095	3.64E-12	3.06E-11	16.90261252
SPG11	0.147438085	6.504322825	7.0024573	3.73E-12	3.14E-11	16.87966139
ATP6V1A	0.15638779	7.683474653	7.000531191	3.78E-12	3.17E-11	16.86666719
USP4	0.127703169	6.414449914	6.99916532	3.82E-12	3.20E-11	16.85745458
ICAM2	0.242945203	6.247154737	6.998737173	3.83E-12	3.21E-11	16.85456713
SIGLEC1	0.256893248	4.712281951	6.997717749	3.86E-12	3.23E-11	16.84769276
RARRES2	0.342025248	7.482072318	6.997606181	3.86E-12	3.23E-11	16.84694047
CCNI	0.137089562	9.347388875	6.994404891	3.94E-12	3.30E-11	16.82535934
STK10	0.169848283	5.566831518	6.991300472	4.03E-12	3.37E-11	16.80444012
E2F3	-0.180911492	6.480740148	-6.98779662	4.13E-12	3.45E-11	16.78083977
SERPINA3	0.526327476	6.701976376	6.98746999	4.14E-12	3.45E-11	16.7786403
MED8	0.120599364	6.357720038	6.987412495	4.14E-12	3.45E-11	16.77825315
POLD3	0.200391951	5.87158448	6.987261834	4.14E-12	3.45E-11	16.77723867
GBF1	0.14602648	6.310760979	6.986035221	4.18E-12	3.48E-11	16.76897998
PDE2A	0.254385364	4.623371736	6.980096476	4.35E-12	3.62E-11	16.72901413
CDO1	0.279718619	4.036930107	6.978235853	4.41E-12	3.67E-11	16.7164993
LMO4	0.260807696	7.203891491	6.976572604	4.46E-12	3.70E-11	16.70531468
MVP	0.188969414	8.007822812	6.976093372	4.48E-12	3.71E-11	16.70209252
ZNF93	-0.192911331	4.820278189	-6.97454353	4.52E-12	3.75E-11	16.69167344
TSC22D1	0.200703099	7.507331299	6.974094697	4.54E-12	3.76E-11	16.6886565
PSRC1	-0.228477478	5.238840215	-6.971916568	4.61E-12	3.81E-11	16.67401821
CDH17	-0.764966271	7.639863034	-6.97064875	4.65E-12	3.84E-11	16.66549972
NUP43	-0.154998774	6.588703017	-6.967671014	4.74E-12	3.92E-11	16.64549797
AKT3	0.22142237	4.634375821	6.96468723	4.84E-12	4.00E-11	16.62546366
OLFM1	0.299463765	4.881274283	6.962735209	4.91E-12	4.05E-11	16.61236137
CASP4	0.186917168	6.070390506	6.962680224	4.91E-12	4.05E-11	16.61199235
PDE8A	0.133309999	5.582190122	6.956824962	5.11E-12	4.21E-11	16.57271184
MSR1	0.261804649	4.588140177	6.955781559	5.15E-12	4.24E-11	16.56571534
CD1E	0.254917883	3.835043394	6.955075289	5.17E-12	4.26E-11	16.56098004
IL10RA	0.290741391	5.786112725	6.951205824	5.31E-12	4.37E-11	16.53504458
RBPJ	0.14326435	6.381169785	6.950133165	5.35E-12	4.40E-11	16.52785737
SLK	0.19207114	7.106840499	6.946923406	5.47E-12	4.49E-11	16.50635706
ALDH1A1	0.527057826	8.183459306	6.942369245	5.65E-12	4.63E-11	16.47586738
CKS1B	-0.25460472	7.700176945	-6.938945734	5.78E-12	4.74E-11	16.45295967
PSMA2	-0.144362044	7.133107492	-6.936719333	5.87E-12	4.81E-11	16.43806787
FAM120A	0.151090343	8.035821128	6.935660601	5.91E-12	4.84E-11	16.43098787
ZNF654	0.14032222	4.925522545	6.934002495	5.98E-12	4.89E-11	16.41990174
CR1	0.178688745	3.709023475	6.932526521	6.04E-12	4.93E-11	16.41003545
VILL	0.362326542	6.121398737	6.930653748	6.12E-12	4.99E-11	16.39751956
DOCK2	0.292874285	5.24032709	6.923715935	6.42E-12	5.23E-11	16.35118129
DHRS7B	0.154786902	6.07596591	6.922605388	6.47E-12	5.27E-11	16.3437679
ARSJ	0.261714948	4.587388456	6.922030296	6.49E-12	5.29E-11	16.33992935
MIA	0.544057308	5.478960978	6.920129995	6.58E-12	5.35E-11	16.32724758
SLC39A6	0.18996372	6.371246116	6.919594977	6.60E-12	5.37E-11	16.32367769
CLIC2	0.255166546	5.336018652	6.919063429	6.62E-12	5.38E-11	16.32013122
TMED5	0.15804094	6.663773409	6.919031661	6.63E-12	5.38E-11	16.31991927
PRPF19	-0.161317185	7.635763112	-6.91863683	6.64E-12	5.39E-11	16.31728515
PLEKHG6	-0.299860655	5.800292099	-6.916173187	6.76E-12	5.48E-11	16.30085209
CHST7	0.22404733	5.23368976	6.912849767	6.91E-12	5.60E-11	16.27869284
ATXN7	0.130983226	5.098248065	6.911377817	6.98E-12	5.65E-11	16.26888166
CDCA4	-0.187920638	6.225870743	-6.910979925	7.00E-12	5.66E-11	16.26622988
BTN3A2	0.226773323	6.429998078	6.905010144	7.29E-12	5.89E-11	16.226461
RHOB	0.281265079	7.376544452	6.90138955	7.48E-12	6.04E-11	16.20235743
PRKCH	0.199430742	5.702486172	6.900326316	7.53E-12	6.07E-11	16.19528137
RIT1	0.150337108	5.325398316	6.899797894	7.56E-12	6.09E-11	16.19176498
STON1	0.33594443	4.785199495	6.898116509	7.64E-12	6.15E-11	16.18057788
EIF4G2	0.11179015	8.579721921	6.898111212	7.65E-12	6.15E-11	16.18054264
GALNT1	0.179052332	7.080515554	6.897970802	7.65E-12	6.15E-11	16.17960854
TYRP1	0.42161798	4.62403487	6.893883338	7.87E-12	6.32E-11	16.15242381
MAP1B	0.334027568	5.653577698	6.89374456	7.88E-12	6.32E-11	16.1515011
GPR176	0.177369808	4.503404785	6.890000568	8.08E-12	6.48E-11	16.12661448
ITSN1	0.151606538	5.045702246	6.887396323	8.23E-12	6.59E-11	16.10931136
TSC2	0.150766237	5.344009002	6.885482437	8.33E-12	6.68E-11	16.09659903
TAGLN	0.464422996	8.799795314	6.884949192	8.36E-12	6.70E-11	16.09305773
CBLB	0.155511013	6.041797321	6.884736935	8.38E-12	6.70E-11	16.09164819
AADAC	0.558496749	5.644552419	6.884505157	8.39E-12	6.70E-11	16.09010907
GABARAPL2	0.136509771	8.029778159	6.884501542	8.39E-12	6.70E-11	16.09008507
C3AR1	0.28093793	5.844429218	6.882714918	8.49E-12	6.78E-11	16.07822262
FRZB	0.412538912	6.054638315	6.882547394	8.50E-12	6.78E-11	16.07711048
NR1D2	0.180024327	5.733201841	6.880702005	8.61E-12	6.86E-11	16.06486119
KCNS3	0.304492808	5.647768005	6.878027571	8.77E-12	6.98E-11	16.04711435
RASGRP3	0.191279306	5.053071771	6.876829979	8.84E-12	7.03E-11	16.03916955
PCYOX1L	0.1471783	4.960691531	6.87524649	8.93E-12	7.10E-11	16.02866672
GYG1	0.195418537	7.730237715	6.870044063	9.26E-12	7.35E-11	15.9941765
SOX17	0.213958783	4.365988909	6.865464687	9.55E-12	7.58E-11	15.96383722
TMEM140	0.21200769	6.362643202	6.862884875	9.72E-12	7.71E-11	15.94675382
COQ10B	0.132200968	6.848538054	6.862821497	9.72E-12	7.71E-11	15.94633421
EPHX1	0.240127061	6.561480489	6.861687124	9.80E-12	7.76E-11	15.93882443
RORC	0.289743307	4.725730709	6.860703721	9.86E-12	7.81E-11	15.93231504
LPIN2	0.201730501	6.571297645	6.860243221	9.89E-12	7.83E-11	15.92926718
SNRPE	-0.154829044	6.522317305	-6.851135583	1.05E-11	8.32E-11	15.86902697
COL4A5	0.37729335	4.979374025	6.848130666	1.07E-11	8.48E-11	15.84916822
EGR3	0.308939132	5.111409006	6.846848069	1.08E-11	8.55E-11	15.84069435
MN1	0.377655831	5.249989241	6.846411352	1.09E-11	8.57E-11	15.83780938
FABP4	0.469586605	4.713773932	6.846057098	1.09E-11	8.58E-11	15.8354693
MPG	0.132655268	5.859514825	6.845774201	1.09E-11	8.59E-11	15.83360066
ATP2A3	0.290850426	5.874629374	6.841554422	1.12E-11	8.84E-11	15.80573605
ATM	0.166150057	5.309275621	6.840511057	1.13E-11	8.89E-11	15.79884886
ALDH2	0.203243499	8.231633214	6.840273017	1.13E-11	8.90E-11	15.7972777
CD58	0.1731971	6.337927472	6.838087078	1.15E-11	9.03E-11	15.78285212
TPP1	0.154272194	7.822851209	6.837737944	1.15E-11	9.04E-11	15.7805485
IBTK	0.196067536	6.507133314	6.834340247	1.18E-11	9.24E-11	15.7581359
PLVAP	0.245014375	7.325655073	6.83122836	1.20E-11	9.43E-11	15.73761782
DHRS7	0.184310697	6.882452782	6.82964959	1.22E-11	9.53E-11	15.72721164
MICAL2	0.206340477	5.734647933	6.828978872	1.22E-11	9.57E-11	15.7227914
RPS7	-0.182884172	9.020753569	-6.828171764	1.23E-11	9.61E-11	15.71747286
CDC20	-0.343383762	7.49381106	-6.826267222	1.25E-11	9.73E-11	15.70492498
SCGB2A1	0.590805928	4.213410282	6.825873958	1.25E-11	9.75E-11	15.70233441
MLLT3	0.17486456	4.677574401	6.822803268	1.28E-11	9.94E-11	15.68211151
LTC4S	0.181528089	3.812474939	6.815892752	1.34E-11	1.04E-10	15.6366317
CTDSPL	0.162610349	6.799255364	6.812559415	1.37E-11	1.06E-10	15.61470971
CTSC	0.227651409	7.396154044	6.810758436	1.38E-11	1.08E-10	15.6028696
CCDC47	0.157476744	7.05158382	6.808214897	1.41E-11	1.09E-10	15.58615274
OGDHL	-0.380617741	3.755279374	-6.807087804	1.42E-11	1.10E-10	15.57874704
ROBO4	0.177965544	4.907241104	6.80613394	1.43E-11	1.11E-10	15.57248047
GLDC	-0.413958129	4.259330095	-6.80559215	1.43E-11	1.11E-10	15.56892145
ITGA1	0.267868925	5.482740707	6.80457467	1.44E-11	1.12E-10	15.56223836
PTGER1	0.29496517	4.815538342	6.804042058	1.45E-11	1.12E-10	15.55874039
TRPC6	0.170592914	3.994385485	6.800036658	1.49E-11	1.15E-10	15.53244286
NUDT18	0.167341696	5.664479209	6.799384577	1.49E-11	1.16E-10	15.528163
POLI	0.151144691	4.218235991	6.797788011	1.51E-11	1.17E-10	15.51768573
GTDC1	0.095322536	4.571949832	6.796998065	1.52E-11	1.17E-10	15.51250266
C1QTNF3	0.272995828	4.465657353	6.795622647	1.53E-11	1.18E-10	15.5034795
DSE	0.222944858	5.229307404	6.794994781	1.54E-11	1.19E-10	15.49936107
RIN2	0.189270305	6.948002021	6.794799078	1.54E-11	1.19E-10	15.49807745
CSE1L	-0.195730724	7.9248163	-6.792539585	1.56E-11	1.20E-10	15.48325991
CLEC10A	0.276497119	4.422099208	6.792089293	1.57E-11	1.21E-10	15.48030749
CD82	0.21448422	6.823624273	6.790688359	1.58E-11	1.22E-10	15.4711232
SSR1	0.149997911	7.890013405	6.788888897	1.60E-11	1.23E-10	15.45932884
FOS	0.362946258	8.575280765	6.788754417	1.60E-11	1.23E-10	15.45844753
ANXA3	0.321195338	6.933744762	6.785774075	1.64E-11	1.26E-10	15.43892008
AP1G1	0.144871694	6.531634655	6.785297022	1.64E-11	1.26E-10	15.43579514
AURKA	-0.311490071	6.745918633	-6.784642505	1.65E-11	1.26E-10	15.43150806
CA9	0.561322367	5.835014583	6.782790964	1.67E-11	1.28E-10	15.41938258
RGS10	0.182315868	6.255530327	6.78168097	1.68E-11	1.29E-10	15.41211488
MIF	-0.196264843	9.665365238	-6.780564212	1.70E-11	1.30E-10	15.40480403
HSPA5	0.152490747	8.853224242	6.780115767	1.70E-11	1.30E-10	15.4018686
TCF25	0.13336414	7.32161398	6.777759924	1.73E-11	1.32E-10	15.38645076
ACOX3	0.152033095	5.857638715	6.774528638	1.77E-11	1.35E-10	15.36531179
ACO2	0.165467467	6.813022931	6.773661577	1.78E-11	1.35E-10	15.35964112
SLC5A6	-0.215296201	6.744517208	-6.770658079	1.81E-11	1.38E-10	15.34000322
SNRPG	-0.133462431	9.19261505	-6.769173676	1.83E-11	1.39E-10	15.33030071
ZDHHC3	0.145463043	6.189142782	6.766701297	1.86E-11	1.42E-10	15.31414494
NISCH	0.186283219	6.788403325	6.766310313	1.87E-11	1.42E-10	15.31159056
GNA13	0.151545907	7.017228911	6.763755726	1.90E-11	1.44E-10	15.29490436
AGR2	0.551581457	9.1478983	6.763315273	1.90E-11	1.44E-10	15.29202798
PIK3R1	0.205638492	5.987912169	6.762152349	1.92E-11	1.45E-10	15.28443435
UBE2B	0.110817165	5.883047811	6.762060167	1.92E-11	1.45E-10	15.28383248
PLCL1	0.183641197	3.857534056	6.761824803	1.92E-11	1.46E-10	15.28229578
PPM1A	0.133555827	5.403557927	6.761275693	1.93E-11	1.46E-10	15.2787108
TOMM40	-0.203587567	7.574266014	-6.760584057	1.94E-11	1.47E-10	15.27419572
NFATC4	0.178738521	4.412762773	6.759501443	1.95E-11	1.48E-10	15.26712915
IL1RL1	0.172864951	3.920574566	6.758983513	1.96E-11	1.48E-10	15.26374883
CTDSP1	0.143919136	7.217920297	6.751042748	2.07E-11	1.56E-10	15.21195327
CBX3	-0.160926351	7.318228433	-6.749087146	2.09E-11	1.58E-10	15.19920619
PCDH17	0.254398194	6.239318889	6.743756687	2.17E-11	1.63E-10	15.16447866
SLC7A8	0.232476545	5.347372076	6.742002889	2.20E-11	1.65E-10	15.15305846
PLN	0.524481407	5.250655461	6.739706941	2.23E-11	1.68E-10	15.13811218
CYP2C9	0.316977411	4.447820891	6.736036235	2.29E-11	1.72E-10	15.11422639
RSU1	0.137934937	6.336148842	6.734441967	2.31E-11	1.74E-10	15.10385609
SUV39H1	-0.196185417	5.970926797	-6.733470564	2.32E-11	1.75E-10	15.09753849
UBE2H	0.145103146	6.463586144	6.729857921	2.38E-11	1.79E-10	15.07405095
ARHGAP28	0.165948024	3.650741934	6.727039505	2.43E-11	1.82E-10	15.05573531
SLTM	0.126910819	7.129978261	6.723108087	2.49E-11	1.87E-10	15.03019886
RAB21	0.14160535	6.258957087	6.720023596	2.54E-11	1.90E-10	15.01017345
GAS1	0.429254124	5.396600367	6.719663533	2.55E-11	1.91E-10	15.00783639
EVC	0.239915275	4.541987302	6.717223948	2.59E-11	1.94E-10	14.99200484
POU2F1	-0.149072577	5.223496561	-6.715622198	2.62E-11	1.96E-10	14.98161332
RNASE6	0.312951348	6.25173126	6.714044578	2.65E-11	1.98E-10	14.97138063
TSPYL1	0.150010422	6.930845872	6.708991181	2.74E-11	2.04E-10	14.93861879
CYTL1	0.26882663	3.880489766	6.708845361	2.74E-11	2.04E-10	14.93767376
RAMP3	0.242243638	5.940340564	6.708015228	2.75E-11	2.05E-10	14.93229423
C14orf132	0.365017738	5.239603264	6.704936982	2.81E-11	2.09E-10	14.9123517
TJP1	0.170238458	7.166120412	6.704733224	2.82E-11	2.09E-10	14.91103195
ASPN	0.3920266	6.253078915	6.703122042	2.85E-11	2.12E-10	14.90059758
PTPRD	0.200423694	3.604478104	6.702083116	2.87E-11	2.13E-10	14.89387053
MDM2	0.185531607	4.744655145	6.701726114	2.87E-11	2.13E-10	14.89155916
TTLL1	0.150467591	4.613658263	6.700148549	2.90E-11	2.15E-10	14.88134681
AHCYL2	0.313256831	6.285933274	6.696707855	2.97E-11	2.20E-10	14.85908138
SFRP4	0.586742509	6.23645803	6.695834539	2.99E-11	2.21E-10	14.85343169
GFPT2	0.310662312	4.957734311	6.695304082	3.00E-11	2.22E-10	14.85000037
TXNL1	0.169627796	6.293902167	6.690881077	3.09E-11	2.28E-10	14.82139971
CBX2	-0.271052218	4.651971827	-6.688257059	3.14E-11	2.32E-10	14.80444035
KIAA0556	0.151933107	5.866609629	6.686536557	3.18E-11	2.35E-10	14.79332393
ABCC3	0.313432512	7.059752255	6.685127944	3.21E-11	2.37E-10	14.78422469
PCDH12	0.184376615	5.04763818	6.684620352	3.22E-11	2.37E-10	14.78094623
BAG1	0.171804238	6.12898081	6.683257541	3.25E-11	2.39E-10	14.77214519
ARHGEF15	0.167232693	4.664906957	6.681198533	3.29E-11	2.42E-10	14.75885135
KIAA1109	0.132319923	4.598143725	6.68017667	3.31E-11	2.44E-10	14.75225519
ZNF227	0.161731202	4.886461926	6.673746801	3.46E-11	2.54E-10	14.71077203
LTF	0.705771061	5.605088395	6.673408801	3.47E-11	2.55E-10	14.70859243
CCDC88A	0.186886651	4.718941516	6.67252231	3.49E-11	2.56E-10	14.70287634
PDE4A	0.162969721	4.629974635	6.671436495	3.51E-11	2.58E-10	14.695876
LAMA3	0.335509853	5.60371509	6.665261902	3.66E-11	2.68E-10	14.65608829
ARHGEF12	0.131980758	5.404189084	6.659812963	3.79E-11	2.78E-10	14.62100543
TNFRSF1B	0.21916342	6.526256707	6.659277071	3.81E-11	2.79E-10	14.61755656
ADD1	0.141615623	7.36573931	6.658220046	3.83E-11	2.81E-10	14.61075459
MRPL12	-0.186073765	6.974614516	-6.657328784	3.86E-11	2.82E-10	14.60502009
TBC1D22A	0.121894961	5.652738256	6.655070413	3.91E-11	2.86E-10	14.59049268
FKBP15	0.121110204	5.412903208	6.655018499	3.92E-11	2.86E-10	14.59015879
EFS	0.233471854	4.548986977	6.651454069	4.01E-11	2.93E-10	14.56723955
MCM2	-0.274138054	6.923113499	-6.650367714	4.04E-11	2.94E-10	14.5602566
VAMP3	0.15002014	8.084829873	6.649686084	4.06E-11	2.96E-10	14.55587573
TBC1D1	0.157884783	5.125630246	6.645677952	4.16E-11	3.03E-10	14.53012379
ATP9B	0.144693168	4.745396271	6.64535409	4.17E-11	3.04E-10	14.52804365
CSRP2	0.263683488	5.948386885	6.644497259	4.20E-11	3.05E-10	14.52254073
UPK1A	-0.258878966	3.530544773	-6.644353486	4.20E-11	3.05E-10	14.52161743
GADD45B	0.239141696	6.219309311	6.644226621	4.20E-11	3.05E-10	14.52080272
TTC1	0.118592869	6.998949986	6.642417968	4.26E-11	3.09E-10	14.50918947
AMPD1	0.22827155	3.884875831	6.640870184	4.30E-11	3.12E-10	14.49925361
IFNAR1	0.132271903	6.179581152	6.638712043	4.36E-11	3.16E-10	14.48540327
TCN2	0.215066327	5.734771522	6.637478618	4.40E-11	3.18E-10	14.47748941
LRRC59	0.154018572	6.32374312	6.636419513	4.43E-11	3.20E-10	14.47069512
RAB31	0.297999789	7.917483449	6.635685088	4.45E-11	3.22E-10	14.46598429
CLDND1	0.138444728	6.741513473	6.631121265	4.58E-11	3.31E-10	14.43672158
CAPN9	0.470365853	4.77305656	6.630159539	4.61E-11	3.33E-10	14.43055753
PDE4B	0.246233258	5.043047132	6.629997142	4.62E-11	3.33E-10	14.42951675
BARD1	-0.167613787	5.851378745	-6.629716173	4.63E-11	3.34E-10	14.42771611
PGGT1B	0.13959068	5.158117798	6.625722414	4.75E-11	3.42E-10	14.40212932
BTG2	0.261492744	7.416714526	6.620117296	4.93E-11	3.55E-10	14.36624359
GALK2	0.135169249	5.151889217	6.619264997	4.96E-11	3.57E-10	14.36078942
CHIC2	0.133731124	7.062735541	6.619054645	4.96E-11	3.57E-10	14.3594434
PMFBP1	-0.183905175	3.570214831	-6.618521845	4.98E-11	3.58E-10	14.35603426
TRAK2	0.162037282	6.694949947	6.617581942	5.01E-11	3.60E-10	14.35002089
MANEA	0.171032982	4.863059905	6.617482368	5.02E-11	3.60E-10	14.34938387
PICALM	0.135811487	7.22758757	6.613793616	5.14E-11	3.69E-10	14.32579186
DCLRE1C	-0.182580395	5.697370582	-6.61344685	5.15E-11	3.69E-10	14.3235747
MPZL1	0.128010773	6.762607596	6.613227801	5.16E-11	3.69E-10	14.3221742
HBP1	0.133717769	6.000758139	6.611801765	5.21E-11	3.73E-10	14.31305782
EGR1	0.308338907	8.341232961	6.611617507	5.21E-11	3.73E-10	14.31188003
CKS2	-0.28631501	8.494563426	-6.611335748	5.22E-11	3.73E-10	14.31007906
PIK3IP1	0.216510746	6.42892442	6.611073956	5.23E-11	3.74E-10	14.30840579
SH3BP2	0.116456147	4.756696943	6.609658863	5.28E-11	3.77E-10	14.29936214
PDIA2	0.397704847	4.172729903	6.609117887	5.30E-11	3.78E-10	14.29590534
CLDN4	-0.330913614	6.439959891	-6.604842247	5.45E-11	3.88E-10	14.2685936
SCPEP1	0.219228381	6.761285023	6.604240092	5.47E-11	3.90E-10	14.26474852
KIF1C	0.168000055	6.130983271	6.603791049	5.49E-11	3.91E-10	14.26188136
RABEP2	0.115911199	5.193184013	6.602739238	5.53E-11	3.93E-10	14.25516622
PPM1D	0.149090375	5.590970188	6.600684023	5.60E-11	3.98E-10	14.24204791
C5AR1	0.278009589	5.616461904	6.599359352	5.65E-11	4.01E-10	14.23359466
ZNF225	0.109984871	4.019725466	6.599195306	5.66E-11	4.02E-10	14.23254793
SEC61A1	0.149259965	8.600115457	6.595447536	5.80E-11	4.11E-10	14.20864117
CCDC86	-0.18893525	6.844692849	-6.595311528	5.80E-11	4.11E-10	14.20777382
GIT2	0.131753894	4.882167514	6.59524856	5.80E-11	4.11E-10	14.20737228
GLUL	0.179767371	6.641997094	6.594611957	5.83E-11	4.13E-10	14.20331282
GJA5	0.180691258	4.380220077	6.593160047	5.88E-11	4.16E-10	14.19405575
VSNL1	-0.42948758	5.045839118	-6.591275373	5.96E-11	4.21E-10	14.18204234
CCL2	0.360280973	7.079122552	6.58972618	6.02E-11	4.25E-10	14.17216981
CNTLN	0.148857575	3.846804327	6.58614426	6.16E-11	4.35E-10	14.14935172
WNT5A	0.303681813	5.922338313	6.583222039	6.28E-11	4.43E-10	14.13074484
ZC3H7A	0.121835787	6.293543242	6.578063234	6.49E-11	4.58E-10	14.09791584
CLCC1	0.148673474	5.707707904	6.577037602	6.54E-11	4.61E-10	14.09139194
CLEC2B	0.233186943	5.436009232	6.576427651	6.56E-11	4.62E-10	14.08751259
SETBP1	0.339619219	5.316524724	6.572962854	6.72E-11	4.73E-10	14.06548255
LRPAP1	0.148395983	6.404938593	6.567918623	6.94E-11	4.88E-10	14.03342972
CYB5R4	0.154264621	5.462271996	6.566008936	7.03E-11	4.94E-10	14.02130096
SENP7	0.182809563	4.789154779	6.56434292	7.10E-11	4.99E-10	14.01072252
NADSYN1	0.160242794	5.794276469	6.564316947	7.11E-11	4.99E-10	14.01055763
SPC24	-0.2154639	5.349250946	-6.563733642	7.13E-11	5.00E-10	14.00685452
EPHB2	-0.314558734	5.53107156	-6.561738111	7.23E-11	5.07E-10	13.99418827
TMEM177	-0.160099767	5.633629918	-6.559224583	7.35E-11	5.15E-10	13.97823932
ACADL	0.155732355	3.218959751	6.558511065	7.38E-11	5.17E-10	13.97371292
FBLN1	0.432495587	6.903495034	6.557240737	7.44E-11	5.21E-10	13.9656554
P4HB	0.163478579	9.443135192	6.556928877	7.46E-11	5.21E-10	13.96367754
FGFR1	0.208511196	4.906969899	6.555852175	7.51E-11	5.25E-10	13.95684963
GLRX	0.221963856	6.872203674	6.553302888	7.63E-11	5.33E-10	13.94068755
IDH2	-0.228266855	7.905644562	-6.55289292	7.66E-11	5.34E-10	13.93808896
AGPAT4	0.209826772	4.437631538	6.552571578	7.67E-11	5.35E-10	13.93605225
TNFSF10	0.279149927	7.538032183	6.54688726	7.96E-11	5.55E-10	13.90003976
ACVR2A	0.141011995	5.514393793	6.545776415	8.02E-11	5.58E-10	13.89300556
VAV3	-0.359383961	5.100423226	-6.543554753	8.14E-11	5.66E-10	13.87894071
MYO1E	0.172931305	5.801519672	6.542528926	8.19E-11	5.70E-10	13.87244795
ROR2	0.326882013	4.851910608	6.541436326	8.25E-11	5.73E-10	13.86553363
VPS39	0.126505177	6.087943799	6.539330796	8.36E-11	5.81E-10	13.85221224
AMFR	0.168823069	6.374094378	6.537348951	8.47E-11	5.88E-10	13.83967709
SH3GLB1	0.142359727	7.678964744	6.536763453	8.50E-11	5.90E-10	13.83597451
PTPN14	0.157511575	4.794026176	6.535674205	8.56E-11	5.94E-10	13.82908714
DNAJC3	0.171657539	6.26922905	6.53548815	8.57E-11	5.94E-10	13.82791081
DDX60	0.311081981	6.629680471	6.534574283	8.62E-11	5.97E-10	13.82213339
CSF2RB	0.266051761	5.364820432	6.529278758	8.93E-11	6.18E-10	13.78867033
LSM5	-0.148643557	7.137588633	-6.528221005	8.99E-11	6.21E-10	13.78198934
JMJD1C	0.151699185	6.029043088	6.525831996	9.13E-11	6.31E-10	13.76690362
OLFML2B	0.340771347	6.364038836	6.523277805	9.28E-11	6.41E-10	13.75078063
PPP2CB	0.145983156	7.037030129	6.522981087	9.30E-11	6.42E-10	13.74890802
HIGD1A	0.155105783	8.394799783	6.522611671	9.32E-11	6.43E-10	13.74657673
CNPY4	0.138949983	5.020632456	6.521706704	9.38E-11	6.46E-10	13.74086622
ENPP2	0.322862705	6.28069607	6.520241016	9.47E-11	6.52E-10	13.73161906
HMGB2	-0.205667165	7.637713029	-6.518722311	9.56E-11	6.58E-10	13.72203949
FRAT1	0.151357738	4.936216544	6.518652081	9.56E-11	6.58E-10	13.72159655
UBE2J1	0.147147688	7.280168641	6.517972005	9.61E-11	6.60E-10	13.71730754
HSPB2	0.259774525	4.300478902	6.517731864	9.62E-11	6.61E-10	13.71579316
PPFIBP2	0.221243585	6.701684311	6.514300456	9.84E-11	6.75E-10	13.69415967
GOLT1B	0.179535358	6.64197703	6.512776398	9.94E-11	6.81E-10	13.68455463
EVI2B	0.307988556	6.105040607	6.512579001	9.95E-11	6.82E-10	13.68331073
IFI16	0.282829448	7.271805401	6.512193671	9.97E-11	6.83E-10	13.68088268
CREB3	0.157562588	6.496575873	6.511608098	1.00E-10	6.85E-10	13.67719311
TM2D3	0.11928179	6.846566393	6.507991356	1.02E-10	7.01E-10	13.65441176
SCML2	-0.183448752	5.182554266	-6.503217436	1.06E-10	7.23E-10	13.62435986
MAP4	0.155618196	5.978682982	6.50313399	1.06E-10	7.23E-10	13.62383475
ATP2A2	0.136192412	7.558250627	6.50303018	1.06E-10	7.23E-10	13.62318151
USP8	0.126063231	6.138169911	6.502019447	1.07E-10	7.27E-10	13.61682177
MRPS31	-0.142183618	6.784205302	-6.501973118	1.07E-10	7.27E-10	13.61653028
SFRP1	0.482237378	4.820986533	6.499183379	1.09E-10	7.39E-10	13.59898168
MEOX2	0.342338205	3.706379047	6.497256453	1.10E-10	7.48E-10	13.58686468
GAL	-0.482786746	4.689953612	-6.493238153	1.13E-10	7.67E-10	13.56160754
MEG3	0.251628665	4.427555849	6.49138183	1.14E-10	7.76E-10	13.54994457
MAP1LC3B	0.130855461	7.432200372	6.490998929	1.14E-10	7.78E-10	13.54753926
EEF1A1	0.112144526	11.16344781	6.489825795	1.15E-10	7.83E-10	13.54017069
CDC37L1	0.152599343	4.931394554	6.489691151	1.15E-10	7.83E-10	13.53932505
SLC39A14	0.219140357	7.307597351	6.485573167	1.18E-10	8.04E-10	13.51347008
TFCP2L1	0.336304585	5.139885526	6.484947731	1.19E-10	8.06E-10	13.50954461
MPP6	-0.27746917	4.390237361	-6.484044109	1.20E-10	8.10E-10	13.50387377
SSTR1	0.339179786	4.507030484	6.484009965	1.20E-10	8.10E-10	13.50365951
NTAN1	0.149577963	6.170333015	6.479849422	1.23E-10	8.32E-10	13.47755907
ACE	0.179688912	4.516534516	6.479599089	1.23E-10	8.33E-10	13.47598915
ARHGAP26	0.177438784	4.999447324	6.477741318	1.25E-10	8.42E-10	13.46434031
UVRAG	0.136124508	5.698211137	6.472550491	1.29E-10	8.70E-10	13.43180884
CPT2	0.148570015	6.694027555	6.47199451	1.29E-10	8.73E-10	13.42832591
MYO10	0.217558088	6.238548676	6.469455769	1.31E-10	8.87E-10	13.41242563
NFKB1	0.135930485	7.588934396	6.468876318	1.32E-10	8.89E-10	13.40879733
ACAD8	0.124591872	5.613341495	6.468173286	1.33E-10	8.93E-10	13.40439562
COL4A1	0.243463448	8.894017158	6.466134146	1.34E-10	9.04E-10	13.39163105
SURF1	0.122812858	6.878275522	6.465802922	1.35E-10	9.05E-10	13.38955802
MT1E	0.379360935	8.294213621	6.46452233	1.36E-10	9.12E-10	13.38154413
ERN2	0.355520188	6.234259059	6.461948719	1.38E-10	9.27E-10	13.36544314
ATG7	0.116802488	5.768020316	6.452663493	1.46E-10	9.83E-10	13.30740351
OCEL1	0.148719029	6.406068212	6.451670175	1.47E-10	9.89E-10	13.30119921
UBAP1	0.130346804	6.932754591	6.451531136	1.48E-10	9.89E-10	13.30033084
HOXA11	-0.317795116	4.191996051	-6.451460216	1.48E-10	9.89E-10	13.29988792
FLII	0.145953592	7.018929901	6.448717297	1.50E-10	1.01E-09	13.28276077
CDCA8	-0.277972934	6.484702275	-6.447659133	1.51E-10	1.01E-09	13.2761553
SCG5	0.335306485	5.523077361	6.446868223	1.52E-10	1.02E-09	13.27121881
ASPM	-0.290414336	6.011536414	-6.446414928	1.52E-10	1.02E-09	13.2683898
CLASP2	0.142643581	5.185452107	6.445335588	1.54E-10	1.03E-09	13.26165444
VPS72	-0.133361681	6.784510458	-6.443968449	1.55E-10	1.03E-09	13.25312466
SNX1	0.117944568	5.814296311	6.440864096	1.58E-10	1.05E-09	13.23376252
PRKAR2B	0.292120729	5.071427175	6.440549575	1.58E-10	1.06E-09	13.23180132
EHD3	0.178142201	4.697737227	6.43935012	1.60E-10	1.06E-09	13.22432292
SNAP29	0.133103974	6.110746415	6.439151314	1.60E-10	1.06E-09	13.22308352
CLU	0.354325344	6.042000958	6.438888863	1.60E-10	1.06E-09	13.22144741
NME7	0.177328832	5.994215767	6.438599568	1.60E-10	1.07E-09	13.21964403
SEMA5A	0.225610062	5.034960447	6.43820418	1.61E-10	1.07E-09	13.21717941
PJA1	0.170797094	6.088645429	6.434665235	1.64E-10	1.09E-09	13.1951261
ABHD6	0.140129114	5.17476135	6.43211141	1.67E-10	1.11E-09	13.17921882
KCTD15	0.215846286	4.920490177	6.431214607	1.68E-10	1.11E-09	13.17363422
SHANK2	0.203136232	4.467207513	6.429136336	1.70E-10	1.13E-09	13.16069519
STX8	0.128385855	5.995768982	6.428925069	1.71E-10	1.13E-09	13.15938009
PTTG1	-0.265414479	7.756518479	-6.427833741	1.72E-10	1.14E-09	13.15258743
KIF14	-0.250131652	5.347951346	-6.426655118	1.73E-10	1.15E-09	13.14525267
CCNB1IP1	-0.158070559	6.723801881	-6.426166156	1.74E-10	1.15E-09	13.14221014
ENDOD1	0.198406598	6.209584619	6.423301283	1.77E-10	1.17E-09	13.12438815
GYPC	0.280945605	6.337646207	6.423218706	1.77E-10	1.17E-09	13.12387456
VSIG4	0.308681274	5.727499113	6.422373992	1.78E-10	1.17E-09	13.11862121
SOAT2	-0.245569109	3.660548743	-6.420919819	1.80E-10	1.18E-09	13.10957911
RGL1	0.248245747	6.618811768	6.420411634	1.80E-10	1.19E-09	13.10641966
SRGN	0.301612186	8.318160737	6.418335358	1.83E-10	1.20E-09	13.09351363
RBCK1	-0.161552163	7.205113059	-6.416288605	1.85E-10	1.22E-09	13.080795
UGT2B15	0.414610329	4.530325968	6.416260944	1.85E-10	1.22E-09	13.08062314
ARL8B	0.122788294	7.789528852	6.415701629	1.86E-10	1.22E-09	13.07714821
SOS2	0.114742841	5.014795221	6.414955863	1.87E-10	1.23E-09	13.07251533
RORB	0.153746127	3.293544051	6.41459066	1.87E-10	1.23E-09	13.07024679
ETF1	0.12640177	7.72201528	6.413098787	1.89E-10	1.24E-09	13.06098096
FLRT3	0.390801267	5.829517629	6.412403293	1.90E-10	1.24E-09	13.05666204
CA12	0.365171109	5.638250547	6.40955352	1.93E-10	1.27E-09	13.03896996
GOSR2	0.108002516	5.227808671	6.407515486	1.96E-10	1.28E-09	13.02632193
SSRP1	-0.145703733	6.817522406	-6.406361433	1.97E-10	1.29E-09	13.01916157
SURF2	-0.181748197	5.439728998	-6.405779866	1.98E-10	1.29E-09	13.01555369
RASSF9	0.217652679	4.042827463	6.405676952	1.98E-10	1.29E-09	13.01491527
GAL3ST4	0.207987096	5.23364294	6.40463971	1.99E-10	1.30E-09	13.00848136
MRPS17	-0.159794261	7.090487812	-6.402932092	2.01E-10	1.32E-09	12.99789134
MAP9	0.209782548	4.304099151	6.40269595	2.02E-10	1.32E-09	12.99642708
TGFB1I1	0.306105736	6.605007611	6.401459306	2.03E-10	1.33E-09	12.9887598
CENPJ	-0.178509162	5.002425924	-6.39941851	2.06E-10	1.34E-09	12.97610981
PANK3	0.148324169	5.909423427	6.395703371	2.11E-10	1.37E-09	12.9530911
SNX7	0.17880833	6.829946738	6.3910054	2.17E-10	1.41E-09	12.924001
NR2F1	0.360621512	6.030229995	6.386597868	2.24E-10	1.45E-09	12.89672775
HIVEP2	0.159495191	5.33186081	6.384788694	2.26E-10	1.47E-09	12.88553797
PIPOX	-0.280521395	4.172486241	-6.383059109	2.29E-10	1.48E-09	12.87484327
PPP2CA	0.097744423	7.787422053	6.383027118	2.29E-10	1.48E-09	12.87464549
SPOCK1	0.425390966	5.867579198	6.382788857	2.29E-10	1.49E-09	12.87317245
C2CD2	0.152718918	6.40151416	6.381477679	2.31E-10	1.50E-09	12.86506707
NEK7	0.153732522	6.57265993	6.381313801	2.31E-10	1.50E-09	12.86405413
SPAG16	0.211744339	4.309428837	6.380425368	2.32E-10	1.51E-09	12.8585631
FOXF2	0.333700057	6.034625062	6.378594852	2.35E-10	1.52E-09	12.84725172
C6	0.314131489	4.153563165	6.377464743	2.37E-10	1.53E-09	12.84026993
CNNM2	0.107098556	4.636683796	6.376885143	2.38E-10	1.54E-09	12.83668963
SAC3D1	-0.209948389	6.553720798	-6.375509079	2.40E-10	1.55E-09	12.82819066
DIP2C	0.215859423	5.671631419	6.375478226	2.40E-10	1.55E-09	12.82800012
NEK3	-0.20757152	5.208499532	-6.375149311	2.40E-10	1.55E-09	12.82596891
BCAS4	-0.208248217	4.917504351	-6.373556577	2.43E-10	1.57E-09	12.81613442
CCNH	0.123117282	6.469157981	6.373379714	2.43E-10	1.57E-09	12.8150425
THBS3	0.210515617	5.734476795	6.372359708	2.45E-10	1.58E-09	12.80874577
ATP2C1	0.154654454	6.420098596	6.369073472	2.50E-10	1.61E-09	12.78846557
CDC25A	-0.239168693	4.843973341	-6.366932893	2.53E-10	1.63E-09	12.77526084
TNS1	0.324125769	6.106009	6.366455102	2.54E-10	1.63E-09	12.77231403
OXCT1	0.300080081	6.074807195	6.364896828	2.57E-10	1.65E-09	12.76270474
GINS2	-0.263287039	5.745360766	-6.357880802	2.68E-10	1.72E-09	12.7194672
TGFBR1	0.165953503	5.453836739	6.354628263	2.74E-10	1.76E-09	12.69943818
PPP1R14B	-0.178112897	7.89985835	-6.352999313	2.77E-10	1.77E-09	12.68941082
ILKAP	-0.120028104	5.971304825	-6.352606951	2.77E-10	1.78E-09	12.68699592
CLDN5	0.293843224	5.896103959	6.352298136	2.78E-10	1.78E-09	12.68509533
HMGB3	-0.24366122	6.427789856	-6.347922202	2.86E-10	1.83E-09	12.65817321
UPK3A	-0.308801151	3.622037283	-6.347004613	2.87E-10	1.84E-09	12.65253015
CD1C	0.27536779	4.661375602	6.346955223	2.88E-10	1.84E-09	12.65222642
CHEK2	-0.170681495	5.437883593	-6.346259642	2.89E-10	1.85E-09	12.64794923
TP53BP1	0.138419874	5.633018487	6.346195439	2.89E-10	1.85E-09	12.64755446
RAC3	-0.302357346	4.471726685	-6.342485632	2.96E-10	1.89E-09	12.62475025
ACOT9	0.151130674	6.492370029	6.340658526	2.99E-10	1.91E-09	12.61352367
PACSIN2	0.136024839	7.60746029	6.340284871	3.00E-10	1.91E-09	12.61122813
SELENBP1	0.297803143	6.816898602	6.337155458	3.06E-10	1.95E-09	12.59200779
FBP2	0.328041469	3.819149045	6.336639764	3.07E-10	1.95E-09	12.58884134
TUBA1A	0.244883624	9.004307626	6.336614736	3.07E-10	1.95E-09	12.58868767
SCRIB	-0.18946673	7.030811415	-6.335489215	3.09E-10	1.97E-09	12.58177766
CAND1	0.155604165	6.099681131	6.3342742	3.12E-10	1.98E-09	12.57431952
PDE10A	0.155221703	3.644889272	6.333106363	3.14E-10	1.99E-09	12.56715226
RAD54B	-0.193697296	4.726706316	-6.332022091	3.16E-10	2.01E-09	12.56049897
RHOC	0.15669587	7.915572735	6.326811797	3.27E-10	2.07E-09	12.52854277
FLNA	0.344538852	7.309899865	6.32470626	3.31E-10	2.10E-09	12.51563601
RUNX1T1	0.222212999	4.059372757	6.322262979	3.36E-10	2.13E-09	12.50066401
SIAH2	0.136897652	6.423089145	6.320867096	3.39E-10	2.15E-09	12.49211275
KLK1	-0.375749775	5.408728657	-6.316837061	3.48E-10	2.20E-09	12.46743459
ST8SIA4	0.171839321	4.402641368	6.314641039	3.53E-10	2.23E-09	12.45399341
NOTCH3	0.235290458	6.545546591	6.313474467	3.55E-10	2.25E-09	12.44685498
LY86	0.267408716	5.9082354	6.312079121	3.58E-10	2.26E-09	12.43831829
PDPK1	0.162994245	4.943659035	6.309080025	3.65E-10	2.31E-09	12.41997598
NR4A3	0.245716371	4.383275152	6.296449632	3.95E-10	2.49E-09	12.34282
CUEDC1	0.222100708	6.181939023	6.296447757	3.95E-10	2.49E-09	12.34280856
CSTF2T	0.1506191	5.888240068	6.29630828	3.96E-10	2.49E-09	12.34195735
ACACB	0.236785487	5.510019229	6.296299447	3.96E-10	2.49E-09	12.34190345
SRRD	0.121799827	5.560839713	6.293534539	4.03E-10	2.53E-09	12.32503328
SLC27A3	0.176081226	6.166192752	6.29348956	4.03E-10	2.53E-09	12.32475889
HOXB9	-0.278859044	4.58393289	-6.293436167	4.03E-10	2.53E-09	12.32443319
SPC25	-0.250462989	5.20435617	-6.291906142	4.07E-10	2.56E-09	12.31510086
ETS1	0.204903868	7.196191251	6.290039641	4.12E-10	2.59E-09	12.30371912
MAPK10	0.167381883	4.068614322	6.289031705	4.14E-10	2.60E-09	12.29757417
BMP2	0.309606225	6.400136512	6.288357037	4.16E-10	2.61E-09	12.29346152
SLCO1C1	0.100045928	3.171498124	6.288173326	4.17E-10	2.61E-09	12.29234173
RUNX2	0.165179048	4.473836172	6.286590653	4.21E-10	2.64E-09	12.28269599
AP2M1	0.130136545	8.036756661	6.286088488	4.22E-10	2.64E-09	12.27963598
PHC1	0.163479905	5.140341793	6.284705139	4.26E-10	2.66E-09	12.27120756
SGCE	0.328320231	6.496902345	6.283065036	4.30E-10	2.69E-09	12.26121709
NEK9	0.115017949	5.107000532	6.282658808	4.31E-10	2.70E-09	12.25874298
CCDC69	0.317820374	5.37083247	6.2802869	4.38E-10	2.73E-09	12.24430008
CANX	0.133554087	8.137224009	6.279404825	4.40E-10	2.75E-09	12.23893032
TLE1	0.16238055	6.213363013	6.277826934	4.44E-10	2.77E-09	12.22932646
ALAD	0.129526437	6.006233552	6.275953213	4.50E-10	2.80E-09	12.217925
CGRRF1	0.126906311	5.598964899	6.274149635	4.55E-10	2.83E-09	12.20695341
CAMTA2	0.123542841	5.408809248	6.273529559	4.57E-10	2.84E-09	12.20318204
RAB13	0.142539185	7.68650153	6.273006305	4.58E-10	2.85E-09	12.19999982
PFKFB3	0.213150858	7.004284672	6.272944707	4.58E-10	2.85E-09	12.19962522
LGALS9	0.23551518	6.555761499	6.270509017	4.65E-10	2.89E-09	12.18481581
SLC6A6	0.160106707	5.121856878	6.269226466	4.69E-10	2.91E-09	12.17701988
ALCAM	0.265985619	6.30825388	6.268786125	4.70E-10	2.92E-09	12.17434363
PPP1R2	0.136763826	6.67108418	6.268155321	4.72E-10	2.93E-09	12.17051013
HELZ	0.125951759	6.123509011	6.26727914	4.75E-10	2.94E-09	12.16518603
SOD3	0.3251969	6.302733699	6.263969596	4.85E-10	3.00E-09	12.14508204
CD44	0.259720463	7.60439075	6.26376553	4.85E-10	3.01E-09	12.14384277
GALNT11	0.147600066	6.518036642	6.263036515	4.88E-10	3.02E-09	12.13941582
KNTC1	-0.193965386	5.892683258	-6.257307386	5.05E-10	3.13E-09	12.10464273
NR4A1	0.255802321	5.556509408	6.257085227	5.06E-10	3.13E-09	12.10329494
EPB41L3	0.268412385	5.151580516	6.25659913	5.08E-10	3.14E-09	12.10034605
ALG9	0.114231368	5.62371064	6.256520877	5.08E-10	3.14E-09	12.09987135
MRC1	0.274183786	5.245429314	6.2563595	5.08E-10	3.14E-09	12.09889242
AURKAIP1	-0.13639416	8.412061828	-6.255658281	5.11E-10	3.15E-09	12.09463905
EIF3B	-0.144380914	7.852953737	-6.253925261	5.16E-10	3.18E-09	12.08412904
LMAN2	0.138089223	6.355629096	6.253356452	5.18E-10	3.19E-09	12.08068006
ASTE1	0.134274083	5.669866388	6.252289385	5.22E-10	3.21E-09	12.07421069
CD200	0.201889385	5.053919833	6.251384562	5.24E-10	3.23E-09	12.0687258
SLC26A2	0.171420065	5.385720178	6.251060369	5.26E-10	3.23E-09	12.06676077
CAP1	0.102550815	9.577279604	6.250877167	5.26E-10	3.23E-09	12.06565038
TRIOBP	0.12270387	6.182542159	6.24747126	5.37E-10	3.30E-09	12.04501266
COL16A1	0.303887728	6.428032214	6.246177292	5.42E-10	3.33E-09	12.03717481
ANKMY2	0.155289853	7.17589275	6.243559729	5.51E-10	3.38E-09	12.02132437
DUSP4	0.295719318	5.799214021	6.242688091	5.54E-10	3.40E-09	12.01604764
C1GALT1C1	0.140310577	6.512932315	6.240576812	5.61E-10	3.44E-09	12.00326925
CLIP4	0.236944309	4.943622504	6.239779469	5.64E-10	3.45E-09	11.99844445
FLAD1	-0.139615775	6.408673386	-6.239380109	5.65E-10	3.46E-09	11.99602811
SLC31A1	0.181728541	6.571317057	6.238512009	5.68E-10	3.48E-09	11.99077614
RAD51AP1	-0.258432327	6.321274927	-6.237837174	5.71E-10	3.49E-09	11.98669389
MAP2	0.205294161	4.050766421	6.236656526	5.75E-10	3.51E-09	11.97955287
RPS6KC1	0.131770985	5.718914416	6.236119283	5.77E-10	3.52E-09	11.97630383
MMP14	0.205674225	6.453907068	6.235686027	5.78E-10	3.53E-09	11.97368387
SRP54	0.124782873	7.223578698	6.234473399	5.83E-10	3.56E-09	11.96635184
KIDINS220	0.128988195	6.225639667	6.232808698	5.89E-10	3.59E-09	11.95628861
PIGV	0.133078045	5.991546029	6.231557197	5.94E-10	3.62E-09	11.94872488
BANK1	0.317417642	4.91179848	6.230916176	5.96E-10	3.63E-09	11.94485129
GPSM3	0.209008332	5.910731729	6.227735798	6.08E-10	3.70E-09	11.92563834
SLC25A24	0.153504955	6.151761303	6.225880508	6.15E-10	3.74E-09	11.91443468
TOM1L1	0.204878349	5.770692141	6.221318315	6.33E-10	3.84E-09	11.88689815
RUFY2	0.10611986	4.213266577	6.221293227	6.33E-10	3.84E-09	11.88674678
CNTNAP1	0.265552369	5.311768455	6.220727255	6.35E-10	3.86E-09	11.88333203
GFRA1	0.264925504	3.955382956	6.219370589	6.40E-10	3.89E-09	11.8751479
CYC1	-0.180076454	9.002387269	-6.218199172	6.45E-10	3.91E-09	11.86808265
IGFBP2	0.455232013	7.435039306	6.217898816	6.46E-10	3.92E-09	11.8662713
PFDN4	-0.158397269	5.875816023	-6.216737226	6.51E-10	3.94E-09	11.8592669
ZBTB20	0.232219218	5.838948148	6.216492494	6.52E-10	3.95E-09	11.85779132
UNC13B	0.178921667	6.14163552	6.21478506	6.59E-10	3.99E-09	11.84749811
DHX34	-0.142011884	4.925168195	-6.213645462	6.64E-10	4.01E-09	11.84062958
HOXC13	-0.305007465	3.772585175	-6.210464735	6.77E-10	4.09E-09	11.82146519
CD53	0.264590781	6.299850539	6.207620032	6.89E-10	4.16E-09	11.80433331
ROCK1	0.1405188	5.755188495	6.207338572	6.90E-10	4.17E-09	11.80263866
DCUN1D1	0.126757608	5.608452289	6.20497516	7.00E-10	4.22E-09	11.78841159
MAGEH1	0.210806149	5.742946378	6.204863116	7.01E-10	4.23E-09	11.78773724
PLK3	0.171663686	5.143502684	6.204233436	7.03E-10	4.24E-09	11.78394768
TF	-0.335907691	3.700433766	-6.203891578	7.05E-10	4.25E-09	11.78189046
CMKLR1	0.197686419	4.434513707	6.202943669	7.09E-10	4.27E-09	11.77618671
IL22RA1	-0.304831615	5.639128838	-6.198066804	7.31E-10	4.40E-09	11.74685479
LDOC1	0.308452453	5.562582814	6.197955759	7.31E-10	4.40E-09	11.74618717
POT1	0.12877641	5.334672738	6.196162663	7.40E-10	4.44E-09	11.73540829
CDC42EP3	0.246914101	5.294687379	6.192828447	7.55E-10	4.53E-09	11.71537313
PIGF	0.151291975	6.149843273	6.19262719	7.56E-10	4.54E-09	11.71416412
BGN	0.308645986	8.888240458	6.192331373	7.57E-10	4.54E-09	11.71238712
GPD1L	0.179352671	7.212912637	6.190708333	7.65E-10	4.59E-09	11.7026388
FNDC3A	0.162571006	6.167814562	6.189387528	7.71E-10	4.62E-09	11.69470756
SCAF11	0.120273469	6.447301083	6.18922934	7.72E-10	4.62E-09	11.69375778
CDC6	-0.296424415	5.178514301	-6.189059863	7.73E-10	4.63E-09	11.69274023
SIRT2	0.122953803	5.581468122	6.187570628	7.80E-10	4.67E-09	11.68379998
COMMD10	0.141071554	6.325432774	6.18532474	7.91E-10	4.73E-09	11.67032122
SCARA3	0.281395375	4.796022797	6.184523026	7.95E-10	4.75E-09	11.66551084
AMOTL2	0.186520774	5.880304809	6.184479475	7.95E-10	4.75E-09	11.66524955
CYSLTR1	0.190405719	4.14990262	6.1829847	8.02E-10	4.79E-09	11.65628237
ASS1	-0.365631686	8.226676447	-6.182245912	8.06E-10	4.81E-09	11.65185112
GLI1	0.222771156	4.67158954	6.181588598	8.09E-10	4.83E-09	11.64790899
HOPX	0.31403948	5.685266621	6.178120252	8.27E-10	4.93E-09	11.62711472
VPS13C	0.168320421	5.657196561	6.174114225	8.48E-10	5.05E-09	11.60311065
F12	-0.312968376	5.461595922	-6.173184533	8.52E-10	5.07E-09	11.59754207
CYB5R1	0.146534971	6.327275779	6.172999801	8.53E-10	5.08E-09	11.59643567
COL1A1	0.344111786	9.283942006	6.17267047	8.55E-10	5.08E-09	11.59446332
PRAME	-0.398214786	4.279891315	-6.170158792	8.69E-10	5.16E-09	11.57942428
DKK2	0.218740466	3.670300282	6.169334491	8.73E-10	5.18E-09	11.57448993
AGMAT	-0.285741833	5.934667036	-6.169285546	8.73E-10	5.18E-09	11.57419696
CDH13	0.222341296	4.49738112	6.166922111	8.86E-10	5.26E-09	11.56005277
CUX1	0.134670436	5.709251076	6.166452968	8.89E-10	5.27E-09	11.55724575
AASS	0.172946932	4.137421293	6.166144072	8.90E-10	5.28E-09	11.55539765
KCNJ5	0.143454173	4.005963577	6.164520654	8.99E-10	5.33E-09	11.54568632
ARHGEF17	0.225272265	5.58166166	6.164373891	9.00E-10	5.33E-09	11.5448085
GALK1	-0.163850839	5.857514589	-6.161243	9.18E-10	5.43E-09	11.52608672
VIL1	-0.385770577	6.265253729	-6.16093417	9.19E-10	5.44E-09	11.5242405
NR4A2	0.318911368	6.32394823	6.158208264	9.35E-10	5.52E-09	11.50794855
TM2D1	0.107359679	6.310368957	6.155678129	9.50E-10	5.61E-09	11.49283282
ABHD11	-0.215863344	6.106815684	-6.152140911	9.71E-10	5.73E-09	11.47171039
PAK6	-0.175776661	4.241709798	-6.151844908	9.72E-10	5.74E-09	11.46994335
DDB2	0.16130428	5.522972182	6.151417589	9.75E-10	5.75E-09	11.46739252
ATP1B1	0.242087138	9.801590322	6.150758454	9.79E-10	5.77E-09	11.46345823
TCEAL1	0.204850736	6.107880011	6.150507269	9.80E-10	5.77E-09	11.46195904
SERPINE1	0.350607134	6.203293501	6.14992516	9.84E-10	5.79E-09	11.45848498
RAPGEF3	0.171265366	4.329219858	6.147616549	9.98E-10	5.87E-09	11.44471012
PEX11B	0.118848435	7.286546019	6.144790805	1.02E-09	5.97E-09	11.42785637
CASP5	-0.266123818	4.156538004	-6.140014971	1.05E-09	6.14E-09	11.39938836
FBL	-0.16195104	8.770440851	-6.139371929	1.05E-09	6.16E-09	11.39555689
PPWD1	0.123284304	5.568990816	6.137196292	1.06E-09	6.24E-09	11.38259654
TUBB6	0.267102873	6.83602015	6.136184548	1.07E-09	6.28E-09	11.37657103
KRT15	-0.365117874	4.215311697	-6.135532425	1.07E-09	6.30E-09	11.37268777
LSAMP	0.238084338	4.495962674	6.135437871	1.08E-09	6.30E-09	11.37212475
CPNE1	-0.196859961	7.25651035	-6.127321219	1.13E-09	6.62E-09	11.32382533
RPL35	-0.119133891	10.69054814	-6.125204053	1.15E-09	6.70E-09	11.31123682
HDAC3	0.10425283	6.727619306	6.124970461	1.15E-09	6.71E-09	11.30984815
DYNC2LI1	0.128305424	5.128233964	6.124470126	1.15E-09	6.73E-09	11.30687391
IL1R2	0.373134553	5.670412099	6.118886759	1.19E-09	6.96E-09	11.27369928
DYSF	0.196587423	5.915654258	6.116962311	1.20E-09	7.03E-09	11.26227148
WDR44	0.141759097	5.678060594	6.116363145	1.21E-09	7.06E-09	11.2587142
ZNF764	0.133650463	5.036703715	6.113904212	1.23E-09	7.16E-09	11.24411887
OLFML2A	0.231714539	6.027657514	6.111154365	1.25E-09	7.28E-09	11.2278034
PMAIP1	-0.281701346	5.59956832	-6.107046676	1.28E-09	7.46E-09	11.20344456
BCORL1	-0.149348746	4.8714919	-6.106250978	1.29E-09	7.49E-09	11.19872783
HEYL	0.266291697	6.045809996	6.105882088	1.29E-09	7.50E-09	11.19654133
KIF26B	0.2060672	4.425857799	6.105774158	1.29E-09	7.50E-09	11.19590162
NR0B2	0.381838247	5.231405348	6.10398497	1.30E-09	7.58E-09	11.18529861
THBS2	0.422294246	7.766483673	6.099814841	1.34E-09	7.77E-09	11.16059728
EFHD1	0.277951451	5.432212293	6.099811064	1.34E-09	7.77E-09	11.16057491
ZFAND5	0.108211235	7.767160183	6.099641174	1.34E-09	7.77E-09	11.15956893
PTPRJ	0.148981307	5.003393887	6.097927299	1.35E-09	7.85E-09	11.1494219
CDC25C	-0.198908884	4.64181039	-6.097395974	1.36E-09	7.87E-09	11.14627674
PPP1R16B	0.265768572	5.136509959	6.094806662	1.38E-09	7.99E-09	11.1309531
ZNF211	0.175587676	5.634530398	6.09474717	1.38E-09	7.99E-09	11.1306011
MAP3K12	0.152768868	4.823041695	6.091694265	1.41E-09	8.14E-09	11.11254203
YWHAH	0.114887813	8.198709277	6.091024527	1.41E-09	8.17E-09	11.10858144
RNF146	0.132098622	5.83709131	6.085914438	1.46E-09	8.42E-09	11.07837584
ERAP1	0.15657917	5.4772954	6.085632599	1.46E-09	8.43E-09	11.0767106
SNIP1	0.097298962	5.563744809	6.085216617	1.46E-09	8.45E-09	11.07425291
PPP3CC	0.159101832	5.146087193	6.084177589	1.47E-09	8.49E-09	11.06811487
CREBBP	0.129296747	6.246060775	6.081691208	1.49E-09	8.62E-09	11.05343068
RECQL	0.167613191	6.155568976	6.079451845	1.51E-09	8.73E-09	11.04021023
HMGB1	-0.154908859	8.073830311	-6.078804543	1.52E-09	8.76E-09	11.03638963
RPGRIP1L	0.098464338	3.731784095	6.078620753	1.52E-09	8.77E-09	11.03530492
GINS1	-0.244682263	5.638784947	-6.077136565	1.54E-09	8.84E-09	11.02654647
ESF1	-0.142660209	5.641427864	-6.075154759	1.55E-09	8.95E-09	11.01485467
SLC25A30	0.107647521	4.134910624	6.073886983	1.57E-09	9.01E-09	11.00737724
SEC61A2	-0.141385304	4.542625896	-6.073291756	1.57E-09	9.04E-09	11.00386707
MAP7	-0.227402782	6.751911097	-6.072018036	1.58E-09	9.10E-09	10.99635678
CAPN5	0.281636279	7.002211431	6.070839113	1.60E-09	9.16E-09	10.9894068
KRT9	-0.15486986	4.003074446	-6.067026269	1.63E-09	9.37E-09	10.96693812
HS3ST2	0.230789988	4.471919851	6.06700955	1.63E-09	9.37E-09	10.96683962
ZC3H3	-0.146423866	6.099565609	-6.065997211	1.64E-09	9.42E-09	10.9608763
CAST	0.148172793	6.716680174	6.064670138	1.66E-09	9.49E-09	10.95306042
IGFBP6	0.300450162	6.559326449	6.064628582	1.66E-09	9.49E-09	10.9528157
CTSF	0.267409689	5.979603172	6.063973552	1.66E-09	9.52E-09	10.94895849
FLT4	0.129015921	3.894990497	6.062523447	1.68E-09	9.60E-09	10.94042081
INPP5A	0.170786564	6.31115638	6.060781912	1.70E-09	9.70E-09	10.93016987
ROBO1	0.216298914	5.610177855	6.059944705	1.71E-09	9.74E-09	10.92524293
CSRP1	0.293855724	8.546239857	6.05918507	1.71E-09	9.78E-09	10.92077308
ARL14	0.470204982	6.460569882	6.058780631	1.72E-09	9.80E-09	10.91839349
UEVLD	0.119013673	5.523270093	6.05830018	1.72E-09	9.82E-09	10.91556687
C2	-0.263380102	5.851739448	-6.057511147	1.73E-09	9.87E-09	10.91092523
CLIC5	-0.275924124	4.856047377	-6.057144457	1.73E-09	9.88E-09	10.90876831
MAP3K5	0.170695061	6.583701476	6.056101535	1.75E-09	9.94E-09	10.90263437
CBX7	0.232614156	6.121596398	6.052885794	1.78E-09	1.01E-08	10.88372735
NCKAP1	0.16284532	6.648880639	6.052650373	1.78E-09	1.01E-08	10.88234356
NR3C2	0.261935839	5.372401326	6.051310141	1.80E-09	1.02E-08	10.87446675
CSNK2B	-0.130096868	8.328369172	-6.050401281	1.81E-09	1.03E-08	10.86912615
ELK4	0.121460584	5.048391089	6.049811449	1.81E-09	1.03E-08	10.86566062
PDE4DIP	0.158813933	4.072631121	6.049722586	1.81E-09	1.03E-08	10.86513853
CTSG	0.342933762	4.593386675	6.0464214	1.85E-09	1.05E-08	10.84574876
EVL	0.231427714	6.461900163	6.045749985	1.86E-09	1.05E-08	10.84180639
HAAO	-0.212781528	4.986069687	-6.039271022	1.93E-09	1.10E-08	10.80378508
ARNT	0.113375967	5.240439195	6.037922502	1.95E-09	1.10E-08	10.79587628
ULK2	0.168539854	4.47334462	6.037817343	1.95E-09	1.10E-08	10.79525962
RASSF8	0.196251704	4.080574676	6.037016959	1.96E-09	1.11E-08	10.7905664
ZNF264	0.170038718	5.478873557	6.035787112	1.97E-09	1.12E-08	10.78335609
PCF11	0.118189629	6.03295897	6.034151757	1.99E-09	1.13E-08	10.77377056
IL16	0.183257874	4.441892448	6.033781591	2.00E-09	1.13E-08	10.7716012
PODXL2	-0.354129162	5.576431441	-6.033647214	2.00E-09	1.13E-08	10.77081371
EIF3E	-0.124874694	9.324088235	-6.033630953	2.00E-09	1.13E-08	10.77071842
ISCA1	0.129180752	6.423627565	6.033248548	2.01E-09	1.13E-08	10.76847751
DYNC1LI2	0.142362298	7.651660559	6.032380698	2.02E-09	1.14E-08	10.7633924
VANGL1	0.132207308	5.124523621	6.03148621	2.03E-09	1.14E-08	10.75815193
TRIB2	0.244232812	6.575124951	6.030314148	2.04E-09	1.15E-08	10.75128638
CYB5A	0.167978565	7.050531219	6.029346285	2.05E-09	1.15E-08	10.74561792
H6PD	0.142627282	5.481757181	6.029342333	2.05E-09	1.15E-08	10.74559477
TRIM16	0.172363713	5.335026931	6.028320349	2.07E-09	1.16E-08	10.73961029
STUB1	0.135964508	7.570652466	6.02230354	2.14E-09	1.20E-08	10.70439696
WNT11	-0.353294416	3.985048162	-6.022163443	2.14E-09	1.20E-08	10.70357745
DDX27	-0.185367754	7.0549412	-6.020319413	2.17E-09	1.22E-08	10.69279224
UST	0.268154884	4.695692035	6.018491404	2.19E-09	1.23E-08	10.68210384
FEM1C	0.152782711	6.435530306	6.013282897	2.26E-09	1.27E-08	10.65166659
LRCH3	0.127711108	5.054870472	6.011539808	2.29E-09	1.28E-08	10.64148602
MFGE8	0.231406455	7.307807621	6.011195184	2.29E-09	1.28E-08	10.63947356
PAK1IP1	-0.15574105	6.506319441	-6.011045561	2.29E-09	1.28E-08	10.63859986
MCM4	-0.224622322	6.653790391	-6.009436733	2.32E-09	1.29E-08	10.62920668
CANT1	0.188570945	7.654315626	6.006473847	2.36E-09	1.32E-08	10.61191408
PACSIN3	-0.270287582	5.471989735	-6.0062301	2.36E-09	1.32E-08	10.61049184
CYP2B6	-0.298598349	4.04316463	-6.003716435	2.40E-09	1.34E-08	10.59582802
VGLL4	0.153734657	7.34056457	6.002667279	2.41E-09	1.35E-08	10.58970936
SMAD2	0.097234304	5.21300891	6.001316332	2.43E-09	1.36E-08	10.58183215
PA2G4	-0.161496691	7.658444651	-6.000765522	2.44E-09	1.36E-08	10.57862094
MNDA	0.262808512	5.266702685	5.998871007	2.47E-09	1.37E-08	10.56757807
BCL6	0.190671679	6.362949857	5.998818334	2.47E-09	1.37E-08	10.5672711
SSB	-0.142115377	7.380125832	-5.997407471	2.49E-09	1.39E-08	10.55904961
TSFM	-0.139703935	5.700524489	-5.994095533	2.54E-09	1.41E-08	10.53975727
RGS3	0.110170978	5.044589041	5.988239597	2.63E-09	1.46E-08	10.50567081
KRT23	-0.526364073	4.77008582	-5.983433069	2.71E-09	1.50E-08	10.47771655
MXRA7	0.25695906	6.557826879	5.982015524	2.73E-09	1.52E-08	10.46947635
MFAP1	0.108900956	6.982676639	5.981044481	2.75E-09	1.52E-08	10.46383275
SOCS3	0.209840683	6.030577509	5.979582245	2.77E-09	1.54E-08	10.45533603
MAOB	0.34301728	5.416207044	5.979052729	2.78E-09	1.54E-08	10.45225962
IL17RA	0.115911636	5.558556205	5.978866575	2.78E-09	1.54E-08	10.45117816
RORA	0.146337523	4.143460453	5.978396133	2.79E-09	1.55E-08	10.44844526
TMEM30A	0.147182774	7.373102459	5.977722398	2.80E-09	1.55E-08	10.44453176
HCLS1	0.268773221	6.793331149	5.976855598	2.82E-09	1.56E-08	10.43949741
S100A7	-0.577032717	3.747013595	-5.975570171	2.84E-09	1.57E-08	10.43203298
C20orf27	-0.179967169	6.582579592	-5.969211342	2.95E-09	1.63E-08	10.39513001
IGBP1	0.133925163	7.600830075	5.968665714	2.96E-09	1.63E-08	10.39196525
CRELD2	0.162082008	7.649071238	5.96699392	2.99E-09	1.65E-08	10.3822702
ENTPD5	0.186707722	4.997932967	5.966353817	3.00E-09	1.66E-08	10.37855881
HOXD10	-0.254399203	3.292266181	-5.966182284	3.00E-09	1.66E-08	10.37756431
TSEN34	-0.123122995	7.480616614	-5.965026771	3.02E-09	1.67E-08	10.37086566
SLC9A6	0.114618461	6.07639154	5.964789149	3.03E-09	1.67E-08	10.36948829
TBXA2R	0.127954417	4.458127786	5.964455196	3.03E-09	1.67E-08	10.36755262
MYL6	0.110734852	9.705619441	5.963743998	3.05E-09	1.68E-08	10.36343071
GRB14	-0.283868973	4.305382637	-5.96360428	3.05E-09	1.68E-08	10.362621
PTPN13	0.193352417	4.018591175	5.96285708	3.06E-09	1.68E-08	10.35829103
PLOD1	0.15368103	7.795614978	5.962702595	3.07E-09	1.68E-08	10.35739587
PEX12	0.091496	5.08598992	5.96205756	3.08E-09	1.69E-08	10.35365845
KLF6	0.172674795	7.856317718	5.962020576	3.08E-09	1.69E-08	10.35344417
TNC	0.39204389	6.338688889	5.961073139	3.10E-09	1.70E-08	10.34795533
SSH1	0.135566777	5.241690308	5.959723605	3.12E-09	1.71E-08	10.34013844
EXOSC5	-0.179271243	6.615864934	-5.957480304	3.16E-09	1.73E-08	10.32714832
NXN	0.265138156	6.590350521	5.957172721	3.17E-09	1.74E-08	10.32536758
CD55	0.326219496	8.315303524	5.954964694	3.21E-09	1.76E-08	10.31258692
MCFD2	0.129390563	6.377044353	5.951797926	3.27E-09	1.79E-08	10.29426469
CD33	0.190405576	4.018142632	5.949897359	3.31E-09	1.81E-08	10.2832729
ATRX	0.11250728	5.519168849	5.949423262	3.32E-09	1.81E-08	10.28053152
FBXO3	0.111304065	5.109436198	5.949123177	3.32E-09	1.82E-08	10.27879643
TM7SF3	0.205479378	6.396511837	5.945492402	3.40E-09	1.86E-08	10.25781003
PIK3R3	0.154758934	5.191689647	5.942855107	3.45E-09	1.88E-08	10.24257377
FCN1	0.246379554	4.408913582	5.942077134	3.47E-09	1.89E-08	10.23808047
PIK3CG	0.21757446	4.51684368	5.942071007	3.47E-09	1.89E-08	10.23804509
FOXO1	0.182737832	6.071083847	5.941112272	3.49E-09	1.90E-08	10.23250855
SLC44A1	0.140157797	7.267730963	5.940548104	3.50E-09	1.91E-08	10.22925097
SRPRB	0.134730027	7.616876276	5.940227587	3.51E-09	1.91E-08	10.22740039
SSNA1	-0.129738226	7.006517924	-5.93896428	3.53E-09	1.92E-08	10.22010735
PGR	0.156435835	3.391817214	5.937917369	3.55E-09	1.93E-08	10.21406467
THOC2	-0.151031165	6.683211193	-5.936273739	3.59E-09	1.95E-08	10.20457984
ZFYVE21	0.120373287	6.593928711	5.935940639	3.60E-09	1.95E-08	10.20265793
VPS4B	0.145737699	7.68635957	5.933044272	3.66E-09	1.99E-08	10.18595099
TGIF2	-0.164146214	5.88933821	-5.933039841	3.66E-09	1.99E-08	10.18592543
MBD5	0.10046926	4.353495938	5.930593421	3.71E-09	2.01E-08	10.17181997
CDKL5	0.126047212	3.648835856	5.929934801	3.73E-09	2.02E-08	10.16802347
BIRC5	-0.255254489	6.034205001	-5.929492208	3.74E-09	2.03E-08	10.16547245
SUPT16H	-0.134823544	7.51302286	-5.929295093	3.74E-09	2.03E-08	10.16433637
KCNK1	0.285206835	6.599528512	5.928242946	3.77E-09	2.04E-08	10.15827292
RAD50	0.119712057	5.667023668	5.923829268	3.87E-09	2.09E-08	10.13284842
PFDN2	-0.140053992	6.93524717	-5.92273844	3.89E-09	2.10E-08	10.12656761
SSR2	0.130763477	8.021806299	5.920320832	3.95E-09	2.13E-08	10.11265137
RAB1B	0.120526637	7.434269488	5.919567658	3.97E-09	2.14E-08	10.10831705
ZNF532	0.190495746	6.108756419	5.917246475	4.02E-09	2.17E-08	10.09496258
CLTB	0.165342793	7.705650027	5.915762715	4.06E-09	2.19E-08	10.08642868
GABRR1	-0.194291881	3.213624405	-5.915015497	4.07E-09	2.20E-08	10.0821318
MMP16	0.119838101	3.490785293	5.912413704	4.14E-09	2.23E-08	10.06717423
MAP4K4	0.14355111	6.030588247	5.91237084	4.14E-09	2.23E-08	10.06692787
GOLGA3	0.126408007	6.924992675	5.912138901	4.14E-09	2.23E-08	10.06559477
FGFR1OP	-0.135048754	5.050675222	-5.911056403	4.17E-09	2.25E-08	10.05937368
DLG5	0.169403747	5.514812388	5.910444183	4.19E-09	2.25E-08	10.05585575
FTCD	-0.154583285	3.721409796	-5.910371622	4.19E-09	2.25E-08	10.05543882
PAX8	-0.151520755	4.335978121	-5.909502651	4.21E-09	2.26E-08	10.05044621
FAM110B	0.206333943	4.378513978	5.908863026	4.23E-09	2.27E-08	10.04677173
AKR7A3	0.334569963	7.419832251	5.90825451	4.24E-09	2.28E-08	10.04327632
SCRG1	0.471137276	4.877709117	5.907924513	4.25E-09	2.28E-08	10.04138091
TSPO	0.184030339	8.898337468	5.906920809	4.27E-09	2.29E-08	10.03561654
LGR4	0.214972063	5.824014083	5.90590046	4.30E-09	2.31E-08	10.02975753
NSFL1C	-0.122454106	6.762808868	-5.904757798	4.33E-09	2.32E-08	10.02319733
TMCC1	0.10671539	5.03050504	5.90470235	4.33E-09	2.32E-08	10.02287903
SULF1	0.38092795	7.725269564	5.903664468	4.36E-09	2.33E-08	10.01692149
RCN3	0.228248735	6.150177158	5.903348281	4.37E-09	2.34E-08	10.01510675
USP34	0.136900476	6.011129192	5.903020746	4.37E-09	2.34E-08	10.01322698
AAK1	0.115449275	4.757250551	5.902431791	4.39E-09	2.35E-08	10.00984712
UCHL3	-0.173166205	7.214087629	-5.901300667	4.42E-09	2.36E-08	10.0033568
XPC	0.126884405	6.684474987	5.899401153	4.47E-09	2.39E-08	9.992460188
ASCC2	0.146450468	6.856614684	5.897674935	4.52E-09	2.41E-08	9.9825606
THBS4	0.568874688	6.287040018	5.897461092	4.52E-09	2.41E-08	9.98133444
TG	-0.154821387	3.634218454	-5.897280443	4.53E-09	2.41E-08	9.98029864
CRY1	0.1234614	6.502157662	5.895961038	4.56E-09	2.43E-08	9.972734411
RWDD3	0.120031527	5.27741355	5.895865991	4.56E-09	2.43E-08	9.972189565
SERPINA10	-0.239466389	3.515351887	-5.892457283	4.66E-09	2.48E-08	9.952655022
NLRP3	0.178436127	3.774370523	5.891472951	4.68E-09	2.49E-08	9.947016045
CLDN7	-0.323373589	8.420593526	-5.887482687	4.80E-09	2.55E-08	9.924166113
SIPA1L1	0.116769635	5.317432835	5.882870643	4.93E-09	2.62E-08	9.897774044
CDH6	0.145341831	4.095392638	5.881848928	4.96E-09	2.63E-08	9.891930039
CCR2	0.193455417	4.081256518	5.879842054	5.02E-09	2.66E-08	9.880453936
MYCN	0.262439657	4.350211245	5.879546634	5.03E-09	2.67E-08	9.878764923
SF3A1	0.107186941	6.506462533	5.878040934	5.07E-09	2.69E-08	9.870157606
SMAD7	0.176374764	5.775937339	5.876728716	5.11E-09	2.71E-08	9.862658043
ERCC4	0.098265194	4.363903413	5.876232079	5.13E-09	2.72E-08	9.859820094
NECAP1	0.121023566	6.84748458	5.875991431	5.13E-09	2.72E-08	9.85844503
HCFC1R1	0.16475639	7.033048043	5.875707669	5.14E-09	2.72E-08	9.856823688
PLK1	-0.213651867	5.727710051	-5.875570817	5.15E-09	2.72E-08	9.856041776
CASD1	0.138550685	4.764358285	5.875465841	5.15E-09	2.72E-08	9.855442001
CDKN2A	-0.356323885	4.908995555	-5.875204177	5.16E-09	2.73E-08	9.85394704
DCTD	0.116480396	7.189482351	5.87471982	5.17E-09	2.73E-08	9.851179945
ADCY6	0.152205525	6.096500462	5.873490579	5.21E-09	2.75E-08	9.844158361
WASF2	0.138978391	7.191953747	5.87116049	5.28E-09	2.79E-08	9.830852448
DLC1	0.21494046	5.197903948	5.868571808	5.36E-09	2.83E-08	9.816075765
GNAI2	0.162834768	7.718510869	5.868141247	5.38E-09	2.83E-08	9.813618647
ANKRD28	0.127963507	5.799309717	5.860125647	5.64E-09	2.97E-08	9.767906841
ACYP1	-0.162908264	5.848326178	-5.858710944	5.68E-09	2.99E-08	9.759845194
LIG1	-0.179569604	6.028807062	-5.85761863	5.72E-09	3.01E-08	9.753621948
ATRN	0.161935948	5.992049631	5.856070639	5.77E-09	3.04E-08	9.744804475
ARHGEF9	0.143466431	4.854464959	5.852270487	5.90E-09	3.11E-08	9.723167978
ZFHX4	0.199452014	4.009622524	5.852058099	5.91E-09	3.11E-08	9.721959124
EPM2AIP1	0.204296582	6.068963521	5.851524121	5.93E-09	3.12E-08	9.718920052
CCNB2	-0.231044583	6.551046548	-5.851312032	5.94E-09	3.12E-08	9.717713049
ADRM1	-0.154697549	7.993080835	-5.84817395	6.05E-09	3.17E-08	9.699859032
[truncated: 4,354 more rows]
