# Supplementary material for: Expression Patterns of Glycosylation Regulators Define Tumor Microenvironment and Immunotherapy in Gastric Cancer
Source: Front Cell Dev Biol. 2022 Feb 15;10:811075. doi: 10.3389/fcell.2022.811075 (PMC8886025; doi:10.3389/fcell.2022.811075)
Supplement: Supplementary file 3 [file Table2.xls]

Supplementary table 2. Differentially expressed glycosylation genes between tumor and adjacent normal tissue in TCGA-STAD dataset
gene	conMean	treatMean	logFC	pValue	fdr
ST8SIA6	0.384747106	0.24516489	-0.650158088	4.52E-08	2.01E-07
GALNT12	14.83783663	11.37675264	-0.383191945	0.000846902	0.001705405
ALG10B	0.614307515	1.183743056	0.946323026	0.000431281	0.000960581
B3GNT6	11.14552599	4.693488578	-1.24773215	1.47E-06	5.04E-06
MGAT4B	32.43560257	41.27361251	0.347641476	0.001297896	0.002415073
ST6GALNAC2	1.550371591	1.206510339	-0.361773762	0.017588315	0.025854823
MGAT5	7.811369394	13.38302328	0.776756672	2.22E-06	6.96E-06
POMT1	2.922771346	3.754193092	0.361165886	0.000659518	0.001365481
ALG1L	0.726124964	2.167610086	1.577815507	1.53E-05	4.40E-05
GALNT3	13.65528281	22.22783142	0.70290801	0.001106893	0.00211316
ST3GAL2	2.755452731	4.637771274	0.751142292	3.90E-05	0.000110161
LFNG	9.762466837	19.95444312	1.03139237	1.15E-05	3.40E-05
B4GALT5	20.70743206	35.293742	0.769263744	8.29E-10	5.30E-09
B3GALNT1	1.877898132	2.81036136	0.581636841	0.005932791	0.010140934
B3GNT2	10.95642033	14.55794704	0.410030402	0.001637599	0.003009088
ALG5	10.82185654	16.49367139	0.607964548	1.74E-06	5.67E-06
ALG6	1.837411343	3.641424183	0.986828167	2.86E-14	6.00E-13
EXTL2	1.883619632	2.394784448	0.346388142	0.007762343	0.012820948
GCNT2	1.847505555	1.162645063	-0.668167969	5.60E-06	1.72E-05
GALNT4	0.688627284	0.962742845	0.483427154	0.024023339	0.03462187
ST6GALNAC1	25.90594747	17.53382038	-0.563142976	0.02250087	0.03274879
ST3GAL1	4.502746185	6.94276473	0.624705127	0.01560571	0.023172115
B3GNT8	13.20517605	5.272826234	-1.324455177	0.028001563	0.039963395
FUT10	1.205018568	1.941329265	0.687989455	1.45E-06	5.04E-06
B4GALT1	29.06971025	41.89987407	0.527429216	0.000278575	0.000660493
CHPF	35.70048257	62.62227073	0.810732247	2.19E-06	6.96E-06
STT3B	21.19266306	36.89684608	0.799932613	4.35E-12	4.57E-11
GCNT7	0.093011868	0.245831714	1.402184336	3.64E-09	1.98E-08
COLGALT1	9.564609966	23.26272534	1.282242082	2.30E-18	3.39E-16
ST6GAL1	9.015949502	14.07593998	0.642679927	0.002123358	0.003760646
ALG13	3.458175867	4.513405348	0.384205113	0.00168201	0.003052537
OGT	7.556305295	15.72871263	1.057647696	2.04E-10	1.50E-09
GXYLT2	1.365773973	2.6693897	0.966791191	0.012439759	0.018852006
B3GNTL1	0.333757288	0.849714065	1.348178106	9.63E-17	7.08E-15
PIGB	1.973665917	2.479046903	0.328907762	0.00022911	0.000561319
MGAT4C	0.029844105	0.016336839	-0.869317134	0.000117991	0.000299047
C1GALT1	4.968444946	10.41705289	1.068080896	7.73E-11	5.98E-10
ALG10	0.509601331	1.15911373	1.185581177	1.20E-13	2.13E-12
B4GALNT2	0.746358728	0.236220825	-1.659733053	0.000485254	0.001064661
POGLUT2	1.263774415	2.941502479	1.218814288	1.14E-11	1.05E-10
GALNT7	9.383334177	13.70976168	0.547030941	0.011131076	0.017563495
GALNT18	1.819745523	2.834677917	0.639448107	0.00024964	0.000601591
EXT2	9.1810853	12.43703164	0.437905586	1.51E-06	5.04E-06
XXYLT1	2.471939255	4.211075236	0.76854536	1.34E-09	8.20E-09
FUT11	3.396922068	3.947218651	0.216608317	0.000399346	0.000903136
B3GNT4	0.111027795	0.320348149	1.528719759	2.26E-09	1.33E-08
ALG8	5.266464597	12.47304321	1.243906797	9.83E-16	3.61E-14
CHSY1	5.259304027	8.60532656	0.710358044	8.05E-08	3.29E-07
ST8SIA1	0.384719444	0.257561308	-0.578890861	0.012439759	0.018852006
FUT4	4.311073852	9.551545086	1.14768685	1.55E-07	6.14E-07
B4GALT2	11.36525188	14.53511247	0.354912577	0.000399346	0.000903136
GLT8D1	6.760535751	9.293244458	0.459044778	3.54E-07	1.37E-06
ST8SIA4	1.194069139	1.790328759	0.58433816	0.000752038	0.001535411
GALNT15	2.320274629	0.915238805	-1.342075446	9.69E-07	3.47E-06
ALG2	9.783497968	12.79816307	0.387514474	0.000335896	0.000783757
POFUT2	3.029656925	4.158618768	0.456950002	4.49E-05	0.00012004
GXYLT1	1.267651136	2.743344686	1.113778138	7.42E-16	3.61E-14
B4GALT3	8.59769645	10.65856501	0.309991137	0.011231078	0.017563495
UGGT1	6.931807271	12.77866732	0.882433939	4.14E-15	1.19E-13
EXT1	6.93348056	10.88675899	0.650922862	2.92E-08	1.34E-07
POFUT1	8.696077331	19.28925378	1.149360658	4.08E-11	3.53E-10
ST3GAL3	2.922763675	1.55230983	-0.912916645	0.000591193	0.001259498
POMT2	1.089829797	1.757695712	0.689582495	3.55E-10	2.49E-09
CSGALNACT2	4.570483018	8.361369785	0.871392668	2.00E-08	1.02E-07
B3GAT2	0.099908674	0.160363145	0.682660785	5.99E-05	0.000157164
ST6GALNAC6	9.422702664	4.778595545	-0.979554255	1.21E-08	6.37E-08
A4GALT	7.611936593	5.56162393	-0.452757349	0.001163191	0.002192167
B3GAT1	0.64023726	0.212808067	-1.589053797	0.002809266	0.004858377
ALG1	4.019212812	5.535069	0.461688334	0.000633534	0.001330421
ST6GALNAC3	0.677727401	0.532074349	-0.349077249	0.002369428	0.004146498
MGAT4A	4.767233653	6.472778448	0.441232787	0.000900911	0.001789648
B3GALT4	6.893615959	4.211453476	-0.7109427	2.85E-08	1.34E-07
PYGM	5.072543933	0.753258919	-2.751491699	7.36E-10	4.92E-09
EOGT	4.652713644	5.590481028	0.264900026	0.006047205	0.010217692
UGGT2	1.382665487	2.598524481	0.910240489	1.08E-11	1.05E-10
POGLUT3	7.847482393	9.983751312	0.347352111	0.009375538	0.015313379
ALG11	0.739349137	1.198922511	0.697410714	5.68E-08	2.46E-07
POGLUT1	1.668747671	2.911775368	0.803133238	1.30E-13	2.13E-12
DPM1	21.98894831	39.21095888	0.834478318	3.73E-12	4.57E-11
ALG3	12.11684977	28.65021876	1.241531491	4.87E-15	1.19E-13
HAS3	4.460300234	2.85682953	-0.642725873	0.01143348	0.017691806
GCNT4	7.029066158	1.472937186	-2.254637126	4.26E-12	4.57E-11
PYGB	49.4973732	72.96457846	0.559844296	0.006776404	0.011319675
ALG1L2	0.158635196	0.408774917	1.365593778	2.36E-08	1.15E-07
GTDC1	0.790266479	1.101291466	0.478785221	4.50E-07	1.65E-06
B3GALT6	4.910446626	9.353891076	0.929712379	7.42E-11	5.98E-10
POMGNT1	6.258165491	8.992388287	0.522964522	3.69E-07	1.39E-06
PIGA	2.140379446	3.538811498	0.725398336	7.01E-08	2.94E-07
ST8SIA2	0.053924951	0.134714779	1.320883261	0.001085669	0.002099913
ST8SIA3	0.059857054	0.042023817	-0.510314068	4.05E-05	0.000112406
GALNT10	6.283428653	8.25258841	0.393294686	0.009946153	0.016066863
GALNT16	0.769144356	0.492268664	-0.643808488	6.48E-05	0.000167176
B4GALT7	4.020288587	5.504125005	0.45321417	4.20E-05	0.000114286
B3GAT3	6.915140649	9.344107216	0.434298233	0.00100737	0.001974445
FUT8	7.344603277	9.549367536	0.37872062	0.012773435	0.019160152
PIGM	3.220380981	5.924763101	0.879526096	1.44E-12	1.97E-11
GALNT1	16.03286784	20.05674296	0.323054836	0.002057487	0.003688421
CHSY3	0.306749985	0.968238868	1.658299735	1.47E-12	1.97E-11
B4GALT4	3.886254089	5.746405457	0.564279561	0.00019512	0.000486147
GYG2	1.441129018	2.956516238	1.036698701	0.000584398	0.001259498
STT3A	13.30967628	21.91165872	0.719223219	3.41E-09	1.93E-08
CHPF2	11.97558544	17.37008408	0.536508551	9.57E-06	2.87E-05
ST6GAL2	0.699398103	0.254017039	-1.461188609	0.010982541	0.01754819
