# Supplementary material for: Expression Patterns of Glycosylation Regulators Define Tumor Microenvironment and Immunotherapy in Gastric Cancer
Source: Front Cell Dev Biol. 2022 Feb 15;10:811075. doi: 10.3389/fcell.2022.811075 (PMC8886025; doi:10.3389/fcell.2022.811075)
Supplement: Supplementary file 6 [file Table5.xls]

Supplementary table 5. Univariate Cox regression analysis (P-value < 0.05)
id	HR	HR.95L	HR.95H	pvalue
GALNT10	1.180359285	1.024788307	1.359547168	0.02147487
MITF	1.17017539	1.027482254	1.332685248	0.017856513
CD59	1.242467774	1.09838547	1.405450282	0.000556113
ARHGAP24	1.211363514	1.073432069	1.367018561	0.001878096
FMOD	1.11345395	1.035377343	1.197418225	0.003764752
EXT2	1.278580991	1.06496982	1.535038196	0.008417357
TGFBR2	1.214764562	1.093448231	1.349540746	0.000289913
ROR1	1.127509001	1.022635717	1.243137243	0.01598181
ITGAV	1.227583868	1.096828481	1.373926898	0.000359227
ACVR1	1.317770738	1.140968392	1.521970049	0.000173945
SLC2A10	1.154113272	1.072063596	1.242442565	0.000139346
CFH	1.105504984	1.035149661	1.180642099	0.002792876
PDGFD	1.126466712	1.031503261	1.230172799	0.008043217
TXNDC15	1.204591299	1.021096232	1.421061161	0.027275317
HSPG2	1.289145737	1.164178137	1.427527866	1.05E-06
SEC31A	1.506682046	1.267023698	1.791671925	3.53E-06
LEPROT	1.659600854	1.390521768	1.980749282	1.99E-08
RHOBTB1	1.117633806	1.001794448	1.246867886	0.046362545
PDGFRA	1.120190128	1.029105505	1.219336518	0.008715843
AHNAK	1.210300628	1.087684158	1.346739859	0.000461465
LAMA2	1.288912857	1.184146233	1.402948644	4.42E-09
HEG1	1.253581298	1.135462039	1.383988205	7.61E-06
EIF2AK3	0.828308731	0.712140437	0.963427042	0.014556823
LOXL1	1.284151053	1.160606371	1.420846867	1.26E-06
SEC24A	0.851055592	0.747334161	0.96917237	0.015008122
RCBTB2	1.23425859	1.073258523	1.419410361	0.0031638
IL1R1	1.232287035	1.118648463	1.357469649	2.32E-05
NR2F2	1.250410003	1.131555169	1.381748958	1.16E-05
UGCG	1.243187066	1.098465329	1.406975751	0.000566403
KLF9	1.238008941	1.128036786	1.358702266	6.85E-06
FRY	1.244913958	1.102676726	1.405498752	0.000401768
LDB2	1.208779632	1.097415496	1.331444841	0.000120558
VCAN	1.242012432	1.153466667	1.337355403	9.28E-09
CRTAP	1.272308032	1.11802438	1.447882316	0.000260745
A2M	1.207106938	1.10948083	1.313323423	1.22E-05
ABCG1	1.161018065	1.018092909	1.324007795	0.025914227
PDGFC	1.28235476	1.168504195	1.407298098	1.58E-07
LTBP1	1.249470821	1.144548105	1.364011984	6.46E-07
MRC2	1.156540397	1.043984541	1.281231318	0.005370232
ITGB5	1.70783598	1.476635435	1.975236179	5.52E-13
IQGAP2	0.907366961	0.837673788	0.982858499	0.017125714
CRISPLD2	1.211996967	1.114637964	1.317859875	6.79E-06
OLFML1	1.183632321	1.087655464	1.288078364	9.33E-05
OVOL1	0.898532386	0.820235972	0.984302659	0.021442665
MDFIC	1.182073942	1.060652225	1.317395817	0.002488221
PTPRM	1.385359664	1.255584753	1.52854787	8.29E-11
PXDN	1.270732085	1.157678736	1.394825681	4.66E-07
MYCT1	1.236298443	1.085192981	1.408444274	0.001426886
LRRC17	1.261802846	1.155096168	1.378366985	2.49E-07
BFAR	1.226170542	1.043509428	1.440805571	0.01323249
ZEB2	1.152102932	1.044831639	1.270387606	0.004519025
FBN1	1.216611727	1.125545353	1.31504616	7.84E-07
ZMIZ1	1.194369148	1.035119449	1.378118885	0.01498596
RNF14	1.222659364	1.007482941	1.483792786	0.04180581
TCF21	1.130942389	1.041405252	1.22817768	0.003455139
ELK3	1.228914003	1.057347346	1.428319306	0.00721381
LPAR1	1.180968895	1.07983233	1.291577862	0.000271176
LUM	1.166783671	1.084847114	1.25490875	3.29E-05
ENTPD1	1.189336986	1.057317302	1.337841027	0.003872337
GULP1	1.244324976	1.127248098	1.373561551	1.45E-05
NID1	1.231155696	1.115297277	1.359049626	3.72E-05
CYBRD1	1.161061678	1.087527883	1.239567501	7.69E-06
CSGALNACT2	1.183301167	1.032999821	1.355471339	0.015165202
FUT8	0.795323041	0.70395412	0.898551086	0.000235071
LAMB1	1.358792049	1.218324483	1.51545492	3.65E-08
RNASE1	1.100268052	1.02239287	1.184074949	0.01073377
LITAF	1.183912244	1.043445762	1.343288029	0.008794121
SASH1	1.148868699	1.017344022	1.297397202	0.025275844
SGCB	1.204954483	1.050633099	1.381943239	0.007668153
RECK	1.275753478	1.140569521	1.426959872	2.03E-05
PRKAR1A	1.253095581	1.087506929	1.443897498	0.001808237
MCC	1.328990722	1.179650383	1.497237118	2.92E-06
PECAM1	1.138760078	1.03560618	1.252188853	0.007315216
FSTL1	1.289486704	1.186028461	1.401969695	2.55E-09
SLC24A3	1.242337263	1.143365046	1.349876736	3.01E-07
MMRN2	1.150165842	1.032032274	1.281821798	0.011400492
FAT4	1.159762283	1.052801164	1.277590297	0.002680242
SGCD	1.288975212	1.178798804	1.409449257	2.57E-08
NR3C1	1.247111547	1.111882173	1.398787794	0.000162599
MMP2	1.116431128	1.030112865	1.209982428	0.00730541
PARVA	1.29739326	1.163814433	1.446303828	2.65E-06
PGM1	1.151749629	1.02359565	1.295948461	0.018901827
PURA	1.212220972	1.020027635	1.440627328	0.028880857
PDE1A	1.262074935	1.15907492	1.374227941	8.39E-08
EFEMP1	1.17723052	1.1086742	1.250026111	9.82E-08
PSD3	1.197648413	1.060445432	1.352603046	0.003668195
ADAMTS1	1.186126236	1.105599603	1.272518047	1.95E-06
CPA3	1.07337338	1.01767008	1.132125662	0.00920962
SLC16A2	1.092749527	1.006702495	1.186151355	0.034039822
GLT8D2	1.197958957	1.105897707	1.297683911	9.55E-06
GNG12	1.173568397	1.049203826	1.312674189	0.005104387
CD93	1.217341439	1.112623848	1.331914808	1.82E-05
MEIS1	1.144815097	1.058976251	1.237611897	0.000671523
TEK	1.154725305	1.043575259	1.277713819	0.005337189
ITPR1	1.153475526	1.047526066	1.270140985	0.003678508
EMCN	1.218243664	1.110815566	1.336061243	2.77E-05
CDH11	1.219569351	1.127752149	1.318861953	6.68E-07
LAMB2	1.18029465	1.071975333	1.299559251	0.000737861
YBX2	0.902350756	0.8388465	0.970662555	0.005785576
CTSK	1.153460312	1.070877277	1.242411918	0.000165458
F13A1	1.118534379	1.057397348	1.183206255	9.38E-05
ENTPD7	0.844812031	0.739593351	0.964999708	0.012957436
TWSG1	1.270254613	1.129228866	1.428892609	6.77E-05
DCN	1.17989049	1.099675244	1.265956995	4.13E-06
HTR2B	1.149859638	1.081813118	1.222186314	7.24E-06
CSGALNACT1	1.144312717	1.041552059	1.257211853	0.004984961
PDGFRB	1.241254692	1.140605195	1.35078572	5.47E-07
BMPR2	1.353877342	1.173642136	1.561791111	3.23E-05
PHACTR2	1.22775017	1.065686266	1.414459892	0.004500463
ABCA8	1.156570737	1.08863016	1.228751433	2.49E-06
FBLN5	1.244394644	1.15814987	1.337061869	2.42E-09
PTPRB	1.189598086	1.043789533	1.355774859	0.009258109
PRRC1	0.83076204	0.703221326	0.981434352	0.029232458
ZFPM2	1.239349438	1.148395486	1.337507025	3.43E-08
C1R	1.173231944	1.089999725	1.262819763	2.09E-05
FTO	1.296939389	1.105348938	1.521738268	0.001432131
IGF1	1.127768047	1.05311428	1.207713912	0.000579654
NRP1	1.355979305	1.213675162	1.514968695	7.31E-08
GNG11	1.226913062	1.122726557	1.34076784	6.28E-06
GSN	1.259388127	1.141646171	1.389273222	4.12E-06
PJA2	1.211884607	1.076119506	1.364778069	0.001523713
ZBTB38	1.169302617	1.008298489	1.356015729	0.038517799
ETV5	1.125582193	1.018072496	1.244445045	0.020907294
CLINT1	0.821641431	0.714628227	0.944679506	0.00579253
ECM2	1.269386133	1.1644127	1.383823068	6.08E-08
TLR5	1.173779995	1.043788682	1.31996016	0.007459091
PDZD2	1.333908548	1.192996038	1.49146515	4.24E-07
CD63	1.257949957	1.053479814	1.502105759	0.011224981
VIM	1.25996212	1.141558946	1.390646142	4.45E-06
FZD4	1.323120164	1.190959155	1.46994711	1.84E-07
QKI	1.302053723	1.141183219	1.485601847	8.76E-05
FGF7	1.198018751	1.108121209	1.295209329	5.64E-06
MFAP5	1.116532551	1.057211561	1.17918209	7.58E-05
PRKD1	1.391504517	1.258566643	1.538484141	1.13E-10
ARMCX2	1.268698372	1.175165324	1.369675846	1.12E-09
PLXDC2	1.20061944	1.103850698	1.305871385	2.00E-05
EPAS1	1.203694028	1.072221771	1.351286975	0.00168011
TMEM47	1.250442586	1.163226206	1.344198276	1.37E-09
SLC30A9	0.770768783	0.653976254	0.908419096	0.001898718
PAM	1.207101301	1.08328656	1.345067505	0.000652498
ANXA5	1.481258038	1.282321543	1.711057096	9.32E-08
KCNE4	1.233149781	1.11988716	1.357867504	2.01E-05
PTTG1IP	1.6135742	1.344414077	1.936621866	2.77E-07
PELI2	1.114104848	1.009162262	1.229960392	0.032301833
LHFPL2	1.142484528	1.009215134	1.29335248	0.035298706
CLIC4	1.280020422	1.165530029	1.405757244	2.42E-07
CHSY1	1.177691529	1.028908976	1.347988374	0.017618278
EHD2	1.277963721	1.171489233	1.394115478	3.28E-08
RBMS3	1.327094229	1.201512345	1.465801913	2.41E-08
FZD1	1.235285032	1.100908239	1.386063848	0.000323083
POSTN	1.121022554	1.045257028	1.20227995	0.001375794
COL3A1	1.195177048	1.107492012	1.289804495	4.51E-06
GLI2	1.237274052	1.10983218	1.379350057	0.000123578
LMCD1	1.28882936	1.150806172	1.443406508	1.13E-05
CKAP4	1.150321834	1.007725052	1.313096583	0.038086058
UGP2	1.277546225	1.052831832	1.550223226	0.013081046
DHRS3	1.133075806	1.007998107	1.273673803	0.036309126
CD36	1.149865213	1.062238722	1.244720212	0.000554571
FILIP1L	1.245540818	1.144715087	1.355247211	3.43E-07
SEC62	1.21183956	1.048440092	1.400704847	0.00931999
TIMP2	1.346021788	1.233807505	1.468441914	2.22E-11
SERINC1	1.341117098	1.162662441	1.546962391	5.61E-05
COL6A3	1.188797694	1.09975827	1.285045993	1.34E-05
LIMA1	0.851634418	0.767550922	0.944929074	0.002461944
ENG	1.259046704	1.13665263	1.394620097	1.01E-05
ATXN1	1.420721728	1.244202936	1.622283769	2.13E-07
SNAI2	1.156499988	1.065530026	1.25523654	0.000504316
RIOK2	0.793357755	0.661195718	0.951936787	0.012783035
TPST1	1.320084075	1.194261855	1.459162374	5.52E-08
BNC2	1.223798093	1.128591026	1.327036754	1.02E-06
FAS	0.866416786	0.785215828	0.95601492	0.004292073
SLC9A1	0.840885025	0.756595263	0.93456523	0.001301297
SPARC	1.285280005	1.185927716	1.392955633	9.70E-10
PPIC	1.12991054	1.011126254	1.262649273	0.031145442
PKD2	1.317753422	1.204140494	1.442085945	2.00E-09
COLEC12	1.172327289	1.09531081	1.25475916	4.52E-06
LRP1	1.228047207	1.102278046	1.368166543	0.000194216
COL5A1	1.162162371	1.082004445	1.248258623	3.76E-05
UNC5B	1.212229001	1.066725362	1.377579649	0.00317711
GALNT7	0.881241544	0.78750559	0.986134789	0.027573869
TLR3	0.861838938	0.778355921	0.954275975	0.004232317
HTR2A	1.15803152	1.019261352	1.315694938	0.024264844
VWF	1.212602762	1.113552076	1.320464027	9.26E-06
COL14A1	1.153260392	1.084089081	1.226845244	6.23E-06
EDNRB	1.153922884	1.040867411	1.279258058	0.006502262
DKK3	1.34739563	1.22804558	1.478344952	2.96E-10
RASA1	1.234017907	1.03809	1.466925022	0.017137587
GHR	1.196590872	1.120482489	1.277868891	8.66E-08
HCFC2	1.193394115	1.027799427	1.385668718	0.020355512
TLE4	1.141248534	1.01033868	1.289120413	0.033551104
DDR2	1.238941559	1.152507536	1.33185783	6.37E-09
FBXL7	1.224456333	1.116144127	1.343279308	1.83E-05
TBC1D9	1.230802393	1.104791032	1.371186483	0.000164339
MMP19	1.145102323	1.008992376	1.299573081	0.035850288
RECQL4	0.876514971	0.799230129	0.961273188	0.005132157
FKBP9	1.232160949	1.036412845	1.464880151	0.018022646
TLR7	1.146387142	1.043736677	1.259133179	0.004312508
CDX2	0.945701173	0.898512747	0.995367858	0.032537332
SUCLG2	0.819981423	0.716789379	0.938029431	0.003825431
NID2	1.202467117	1.099350632	1.315255685	5.56E-05
PALLD	1.211498355	1.120784475	1.309554421	1.35E-06
SPCS3	0.833599664	0.717448329	0.968555327	0.017440541
TROAP	0.88734653	0.805107602	0.977985877	0.016016222
ATP8B2	1.226313576	1.106105363	1.359585658	0.000106271
SYNPO	1.177519805	1.058812687	1.309535586	0.002577944
CH25H	1.174814079	1.096281098	1.258972834	5.02E-06
PRMT2	1.342893492	1.11317583	1.620016247	0.002069559
MPDZ	1.294669029	1.195402619	1.402178536	2.22E-10
PLAT	1.277620365	1.171786873	1.39301253	2.80E-08
ANGPTL2	1.200998914	1.119728681	1.288167765	3.00E-07
CALU	1.422904488	1.234783463	1.639686021	1.09E-06
LRRC32	1.2711023	1.168831227	1.382321946	2.08E-08
APOLD1	1.190064967	1.090032729	1.299277156	0.000102592
TTC28	1.186123598	1.067917002	1.317414356	0.001438778
MMRN1	1.087137784	1.014918015	1.164496583	0.017210838
RAB27B	0.903261921	0.831770028	0.980898651	0.015589413
GJA1	1.243061811	1.153423039	1.339666899	1.21E-08
TSC22D3	1.159287418	1.055746529	1.272982938	0.001958691
JAM2	1.142341953	1.062486453	1.228199318	0.000319132
MLXIPL	0.906120692	0.845725656	0.970828663	0.005091539
ABCA1	1.283928542	1.14155815	1.444054778	3.08E-05
CREBL2	1.178309458	1.004312428	1.382451458	0.044140931
SH3BP5	1.173969144	1.028861343	1.339542554	0.017189226
KCNAB1	1.182693901	1.010652451	1.384021641	0.036431623
SH3BGRL	1.147262992	1.044110737	1.260606108	0.004263807
ACO1	0.831141476	0.710205091	0.972671363	0.021147688
MORF4L1	1.224056851	1.050887214	1.425762113	0.009384193
SOCS5	1.33603958	1.124435459	1.587464844	0.000990975
TIMP3	1.197690132	1.116644991	1.28461746	4.51E-07
CALCRL	1.135236596	1.034030673	1.246348065	0.007759061
MAGED1	1.255555266	1.136350024	1.387265361	7.77E-06
GUCA2A	0.934245971	0.876054031	0.996303315	0.038187876
EFNA5	1.151895726	1.019292519	1.301749731	0.023439255
CDH5	1.195576232	1.088892196	1.312712618	0.00017986
ERG	1.18478824	1.025554517	1.368745543	0.021299874
ID4	1.166768021	1.069343871	1.273068141	0.000526204
MGAT1	1.216857849	1.027571345	1.441012376	0.022890703
TPM1	1.251859662	1.156820834	1.354706422	2.46E-08
COL1A2	1.188895297	1.106673251	1.277226159	2.22E-06
LAMA4	1.319442076	1.196412456	1.455123091	2.84E-08
NAP1L3	1.219363674	1.129892811	1.315919311	3.38E-07
PLS3	1.447420982	1.255735392	1.668367008	3.37E-07
AURKB	0.886342218	0.81544159	0.96340748	0.004563597
TMEM45A	1.221196734	1.120872191	1.330500904	4.90E-06
PTGS1	1.110235045	1.011522643	1.218580586	0.027727831
THBS1	1.224341013	1.141827515	1.312817301	1.30E-08
BICC1	1.316273347	1.189999163	1.455946842	9.27E-08
GOLGA4	0.8390559	0.718744842	0.979505885	0.026270433
DBR1	0.871016452	0.768656994	0.987006772	0.030387465
OSMR	1.232029724	1.124747523	1.349544862	7.15E-06
ITM2B	1.206122052	1.015845579	1.432038918	0.032400414
HIC1	1.244951495	1.114189891	1.391059314	0.00010895
WWTR1	1.18364195	1.083981977	1.292464539	0.000171993
GGT5	1.197774796	1.110595217	1.291797803	2.86E-06
SVEP1	1.207217272	1.119446199	1.301870106	1.01E-06
ADCY9	1.24860576	1.089231466	1.4312994	0.001438855
AEBP1	1.211214954	1.135359862	1.292138039	6.35E-09
NEK2	0.880802523	0.815142787	0.951751149	0.001322409
KANK2	1.227295754	1.13353177	1.328815749	4.40E-07
ADAMTS3	1.311785429	1.130452735	1.522205183	0.000349717
TIE1	1.196251658	1.076012557	1.329926887	0.000914856
AXL	1.312619918	1.189372164	1.448639123	6.40E-08
BTN3A3	0.869891544	0.783476153	0.965838328	0.009025394
SERPINF1	1.156005411	1.081535115	1.235603442	1.98E-05
EMP1	1.139021826	1.044785703	1.241757727	0.003133719
UNC5C	1.211893278	1.005203495	1.461082581	0.043971469
IGFBP5	1.156219398	1.069133663	1.250398657	0.000279996
SLCO2A1	1.145162871	1.060017268	1.237147772	0.00058487
ADAMTSL3	1.245531358	1.138554234	1.362559918	1.65E-06
DACT1	1.295404749	1.196392952	1.402610622	1.77E-10
HGF	1.160269443	1.034682407	1.301099904	0.010981531
TNFSF13	0.847055267	0.756560774	0.948374077	0.003983247
PIAS3	1.26754038	1.087647756	1.477186529	0.002398856
SLC30A5	0.791741392	0.646656593	0.969377622	0.023752717
OGN	1.091335555	1.050073525	1.134218953	8.80E-06
ATP8B4	1.142502168	1.021509264	1.277826105	0.019670233
DHDDS	0.795108109	0.660381821	0.957320273	0.015502572
SPON1	1.143375817	1.083823099	1.206200771	9.14E-07
MYB	0.824020887	0.76898459	0.882996136	4.06E-08
KIT	1.144343831	1.069715093	1.224179047	8.91E-05
RPS6KA2	1.213185838	1.064817211	1.382227731	0.003689196
SPARCL1	1.190103058	1.122346827	1.261949742	5.91E-09
BACE1	1.309114059	1.145299675	1.496359125	7.85E-05
ARMCX3	1.253807856	1.113128431	1.412266631	0.000195316
PTGER3	1.306647074	1.178524343	1.448698608	3.78E-07
UFSP2	1.180884322	1.010153002	1.380471847	0.036910711
TM6SF1	1.166170762	1.041609541	1.305627678	0.00764581
TCF4	1.273355317	1.153073828	1.406183823	1.81E-06
VCL	1.32640617	1.191210131	1.476946244	2.61E-07
SLC16A7	1.231648506	1.112531916	1.363518673	5.95E-05
EXTL2	1.269854045	1.086137885	1.484645106	0.002732998
TBC1D2B	1.218083169	1.050664234	1.412179609	0.008920003
STARD8	1.234518682	1.075748403	1.41672195	0.00270406
MACF1	1.369064248	1.209933714	1.549123637	6.27E-07
SMARCA2	0.883076906	0.782773206	0.996233411	0.043247794
ITGBL1	1.176892452	1.100437168	1.258659635	2.01E-06
VEGFC	1.245526605	1.117272346	1.388503465	7.49E-05
THSD7A	1.197631955	1.073234166	1.3364486	0.001268268
STAM2	0.73792247	0.599618031	0.908127414	0.00410418
MEF2C	1.222883985	1.112093207	1.344712144	3.29E-05
SACM1L	0.83924381	0.720007825	0.978225719	0.024991196
YTHDC2	0.753881387	0.636261677	0.893244345	0.001096842
CD34	1.14389205	1.036027078	1.262987282	0.007805703
DYNC2H1	1.350300223	1.186626021	1.536550405	5.23E-06
MYO5A	1.209663113	1.062256408	1.377525083	0.004093083
HIGD1B	1.326254606	1.181031815	1.489334376	1.82E-06
VLDLR	1.250220357	1.15110092	1.357874808	1.16E-07
DET1	1.219641267	1.024647014	1.451743673	0.025489827
DOK5	1.246904724	1.106930763	1.404578715	0.000281047
CPE	1.171901002	1.107319816	1.240248698	4.14E-08
RCAN2	1.153773768	1.08178785	1.230549878	1.35E-05
RGS5	1.195945447	1.107180308	1.291827087	5.43E-06
NAV3	1.420349452	1.258328919	1.603231505	1.36E-08
C1S	1.162621163	1.081185206	1.250190958	4.77E-05
ARHGAP29	1.247807512	1.090791456	1.427425543	0.001253195
HTRA1	1.308550562	1.201208006	1.425485481	7.37E-10
ASCL2	0.926208631	0.882448488	0.972138815	0.001907668
CYP2U1	1.412619499	1.229770449	1.622655555	1.04E-06
HSD17B4	0.795336514	0.672892095	0.940061824	0.007261695
SELP	1.089875794	1.00773898	1.178707255	0.031334248
TRIM8	1.333695989	1.13263479	1.57044884	0.000552711
VGLL3	1.218734853	1.119900568	1.326291533	4.56E-06
KLHL9	0.80735693	0.702466631	0.927909147	0.002580764
PTGER4	0.902144832	0.825809436	0.985536447	0.022433633
MXRA8	1.196049773	1.106586704	1.29274557	6.38E-06
CCDC102B	1.17716543	1.046865808	1.323682978	0.006426412
ETNK1	0.833264726	0.748280741	0.927900539	0.000889379
LACTB2	0.899659193	0.820691893	0.986224758	0.024077212
YPEL5	1.559569061	1.336610832	1.819718648	1.64E-08
SRPX	1.142617	1.083035063	1.205476768	1.06E-06
THBD	1.195109368	1.082960018	1.3188727	0.000392365
CSF1R	1.122781705	1.031506969	1.22213305	0.007427604
CACNA2D1	1.149436486	1.047413612	1.261396854	0.003316374
PRPH2	1.208821546	1.033172689	1.414332324	0.017916655
IGFBP7	1.360579551	1.242632201	1.489722149	2.83E-11
SCN1B	1.202038626	1.043778807	1.384294112	0.010623601
COL5A2	1.206712553	1.115611341	1.305253122	2.71E-06
ARFIP1	0.81387717	0.683384689	0.969287224	0.020897542
NDN	1.192067769	1.113511974	1.276165502	4.39E-07
FHL5	1.201923967	1.086710785	1.329352062	0.000347083
OMD	1.181003358	1.117743476	1.247843501	3.16E-09
FUCA1	0.824174846	0.719891338	0.94356487	0.005085446
AOC3	1.1475343	1.082640254	1.216318131	3.60E-06
SKIL	1.239376605	1.08498171	1.415742176	0.001569508
PCDH7	1.122337948	1.04580907	1.204466957	0.001359955
HSD17B6	1.156874934	1.063786857	1.258108806	0.000662383
LAMP2	1.295058311	1.106063126	1.516347475	0.001316082
PMP22	1.191221249	1.088126183	1.304084109	0.00015149
FCER1A	1.085365445	1.016705867	1.158661701	0.014015249
CXCL12	1.099684268	1.035059744	1.168343661	0.002104129
LXN	1.107401468	1.013768384	1.209682636	0.023614271
LMO2	1.208451184	1.081694768	1.350061318	0.000811188
FOLR2	1.103799199	1.016221943	1.198923798	0.019206964
MOXD1	1.238294952	1.145265601	1.338881031	8.14E-08
FOXF1	1.142374796	1.063954545	1.226575121	0.000244002
SLC38A2	1.199315566	1.046784313	1.374072776	0.008824914
MGP	1.175154528	1.118142277	1.235073741	2.00E-10
DAAM2	1.250255337	1.158708298	1.349035309	8.58E-09
TRAM2	1.201140263	1.048740253	1.375686618	0.008111048
HYAL2	1.240864321	1.047995153	1.469228421	0.012284427
PIK3CA	1.371595299	1.172793516	1.604096237	7.65E-05
STK32B	1.108389857	1.006496556	1.220598389	0.036476356
HOXA10	0.936327136	0.884710664	0.990955057	0.022964669
GPNMB	1.090114554	1.019115917	1.166059445	0.012037893
ARMC9	1.292303443	1.126035084	1.483122695	0.000263018
PCOLCE	1.14332298	1.066907191	1.225211946	0.000147673
CYB5R3	1.496955375	1.268978223	1.765889559	1.70E-06
STS	0.869555847	0.773842197	0.977107961	0.018814447
PDE7B	1.204225845	1.105872521	1.311326449	1.91E-05
TSPAN4	1.167471542	1.042498063	1.307426699	0.007352414
SRBD1	0.599926323	0.490521973	0.733731847	6.56E-07
DNAJB4	1.12653317	1.008022771	1.258976502	0.035652924
GLIPR1	1.20980165	1.114057455	1.313774282	5.97E-06
IL18R1	0.86441016	0.776567279	0.962189554	0.007700985
MAFB	1.131612711	1.038654892	1.232890094	0.004696134
PTGFR	1.105454702	1.010685921	1.209109649	0.028350439
SEMA3G	1.104797963	1.000564329	1.219890121	0.048709909
MAP3K3	1.373266419	1.171676238	1.609540755	9.00E-05
CCNG1	0.862239435	0.761492473	0.976315421	0.019384122
MEIS2	1.18058555	1.073959361	1.297797936	0.00058742
MFAP4	1.123399512	1.070027478	1.179433697	2.79E-06
ELN	1.2056973	1.12382025	1.293539585	1.85E-07
CRIP2	1.209016418	1.105166723	1.322624604	3.44E-05
TOR1AIP1	1.212587192	1.045059862	1.406969831	0.011054839
RPS27L	0.843369388	0.721741975	0.985493361	0.032043458
FAM107A	1.107006133	1.024661956	1.195967676	0.009945532
CDCA3	0.863108662	0.789691891	0.943350908	0.001171618
COL15A1	1.184356155	1.097415583	1.278184421	1.36E-05
ADH1B	1.08300035	1.032341834	1.136144753	0.001105417
ABCA6	1.223099153	1.111995882	1.345303128	3.40E-05
MRPL2	0.875772589	0.768585115	0.997908511	0.046437433
ANTXR1	1.268340355	1.165144926	1.380675674	4.02E-08
HK1	1.193217609	1.035920922	1.374398597	0.014314866
LIFR	1.109960183	1.018445679	1.209697908	0.017487672
SLC17A4	0.909626466	0.835214759	0.990667728	0.029608595
HOXB13	0.912609428	0.845161919	0.985439534	0.019575686
MRAS	1.266123443	1.131708479	1.416503105	3.78E-05
QPRT	1.05643335	1.002841671	1.112888959	0.038753542
OLFML3	1.154700033	1.07579087	1.239397175	6.81E-05
KLHL3	1.19463664	1.064102831	1.34118307	0.002591972
NPTN	1.308670447	1.099446216	1.557709976	0.002473016
KCNJ8	1.270445926	1.166461542	1.383700012	3.93E-08
EMILIN1	1.150175653	1.074424413	1.23126766	5.70E-05
SMARCA1	1.236363819	1.132428472	1.349838449	2.18E-06
IRF2	0.747076014	0.621670785	0.89777835	0.001870162
TMEM100	1.115552966	1.052959809	1.181866971	0.000206016
ZMAT3	1.130498665	1.010091629	1.265258709	0.032784281
EPHA3	1.1897332	1.102094888	1.284340489	8.58E-06
EID1	1.370635314	1.213227276	1.548465981	4.08E-07
RASIP1	1.162918639	1.042967035	1.296665873	0.006580101
BBX	1.319076418	1.142830509	1.522502753	0.000154064
COL18A1	1.323178034	1.203504924	1.454751098	7.05E-09
TINF2	1.180586608	1.005671885	1.385923937	0.042448781
IL33	1.09896022	1.040512523	1.160691044	0.000713821
SDC2	1.350234839	1.226801824	1.486086902	8.30E-10
BECN1	0.807623122	0.671119345	0.97189138	0.023710936
TXNIP	1.115300223	1.023124684	1.215780057	0.013160484
PELO	1.261831479	1.064252772	1.496090707	0.007435274
DGKD	0.828305688	0.714387156	0.960390045	0.012583476
MYH9	1.277500074	1.086134662	1.502582041	0.003097581
HJURP	0.893740006	0.823801028	0.969616657	0.006890286
MYO5C	0.845130122	0.765581259	0.932944628	0.000849573
MXRA5	1.122121449	1.041228337	1.209299153	0.002541961
SNRPF	0.817013596	0.710038801	0.940105265	0.004764115
RASSF2	1.123756212	1.028067884	1.228350815	0.01018186
ABI3BP	1.095430072	1.032917323	1.161726129	0.002363797
PIGG	0.7763818	0.644603852	0.935099438	0.007652725
DIO2	1.190464232	1.098477227	1.290154272	2.15E-05
LIMK2	0.766125684	0.652036325	0.900177707	0.001202722
GPRASP1	1.196573523	1.101115254	1.300307293	2.33E-05
PRSS23	1.292868683	1.188789579	1.406059962	1.99E-09
FERMT2	1.275698269	1.194382999	1.362549597	4.30E-13
MEIS3P1	1.191512336	1.09316825	1.298703696	6.70E-05
MGLL	1.167188528	1.061464421	1.283442981	0.001416473
PDK4	1.144329516	1.083586363	1.208477778	1.27E-06
TNFAIP1	1.241500227	1.036735172	1.486708327	0.018659817
EML1	1.201842821	1.12040205	1.289203431	2.81E-07
RBMS1	1.46098059	1.306517384	1.633705231	2.94E-11
BCL2L2	1.197047612	1.03262939	1.387644976	0.017037621
DIXDC1	1.186341525	1.093116918	1.287516633	4.27E-05
CRY2	1.177044157	1.053408085	1.315191109	0.003990786
SCP2	0.815314957	0.682038966	0.974634166	0.024955008
COL6A2	1.184286382	1.103931498	1.270490277	2.38E-06
DUSP1	1.169045236	1.073272279	1.273364449	0.000341746
TPSAB1	1.06821732	1.008806016	1.131127515	0.023805265
SYNE1	1.223714699	1.11053803	1.348425379	4.55E-05
EFEMP2	1.278739632	1.174195121	1.392592268	1.60E-08
RABAC1	1.321569048	1.145309348	1.524954591	0.000134731
AKR1A1	0.736574749	0.618059954	0.8778151	0.00063554
SPRY1	1.211487162	1.06080512	1.383572831	0.004640092
MCM10	0.896635569	0.817092619	0.983921926	0.021338579
MLH1	1.237206673	1.099221146	1.392513561	0.000418855
SERPING1	1.120551431	1.040588126	1.206659463	0.002584732
KAZALD1	0.844489678	0.751761973	0.948655081	0.004397142
MEF2A	1.306266175	1.136861216	1.500914355	0.000163296
ITGB3	1.274703435	1.087424128	1.494236522	0.002755862
DCHS1	1.173755019	1.056770031	1.303690305	0.002782898
CLEC11A	1.208086862	1.114844173	1.309128129	3.97E-06
SWAP70	1.302670115	1.12421393	1.509454191	0.00043557
LAPTM4A	1.418075526	1.179500318	1.704906871	0.000201997
GJA4	1.203912751	1.08399064	1.33710187	0.000527423
TLX1	0.818433192	0.738140164	0.907460293	0.000142871
RFTN1	1.172761678	1.059597448	1.298011764	0.002083205
SORBS2	1.15879452	1.069485343	1.25556161	0.000316236
WIPI1	1.132946447	1.011745974	1.268665934	0.030598882
CYP1B1	1.149062284	1.089791355	1.211556804	2.72E-07
TTK	0.902889046	0.838085195	0.972703771	0.007182563
ZNF132	1.174422661	1.014005404	1.360218183	0.031907316
GAS7	1.166086316	1.052388529	1.292067767	0.003330164
ACTR10	1.238172436	1.016428035	1.508292696	0.033854659
ST6GALNAC5	1.190328902	1.080747771	1.311020881	0.000406403
CILP	1.129410183	1.0707368	1.191298702	7.79E-06
ARMCX1	1.273320358	1.176156897	1.378510586	2.43E-09
BEX4	1.227011208	1.143306653	1.316843998	1.39E-08
LPP	1.280994486	1.170986929	1.401336627	6.46E-08
STAB1	1.125232872	1.013572201	1.249194694	0.026912452
DSCC1	0.866607785	0.767567732	0.978427079	0.02076775
LBH	1.391584682	1.256236209	1.54151577	2.46E-10
BASP1	1.117678073	1.02573007	1.217868436	0.011086439
ACTA2	1.289752016	1.199176206	1.38716917	7.44E-12
NOX1	0.920053701	0.854168865	0.991020449	0.027956521
G3BP2	0.838636286	0.70940009	0.991416311	0.03931033
ITGB1	1.614143518	1.392557897	1.870988132	2.08E-10
TAF7	1.191144969	1.02919482	1.378578973	0.018980704
ISLR	1.188831588	1.11253161	1.270364394	3.21E-07
HDC	1.08831803	1.001321933	1.182872457	0.046476208
TMEM184B	1.221480494	1.037089872	1.438655065	0.016568462
GLI3	1.265153534	1.138145253	1.406334966	1.32E-05
CENPF	0.876330847	0.803546149	0.955708336	0.002845277
CMPK1	0.811741583	0.710609848	0.927266065	0.00212414
GLRB	1.348957623	1.226309107	1.483872751	7.52E-10
ITGA8	1.109152763	1.029586344	1.194868072	0.006378502
ABCC9	1.225384181	1.110988908	1.3515584	4.81E-05
RAB11FIP2	1.271910602	1.127574699	1.434722312	9.09E-05
PDPN	1.106786626	1.012607516	1.209725009	0.02534638
TRIM5	0.830423696	0.711951772	0.968609871	0.017978168
CXCR4	1.113140483	1.034435303	1.197833961	0.004171894
RAI2	1.184508823	1.09381555	1.282721891	3.09E-05
ADRB2	1.178747961	1.069810939	1.298777853	0.000887677
RARB	1.193464493	1.025902788	1.388394216	0.021947912
FER	1.167676461	1.005833634	1.355560473	0.041712692
RRAGA	1.280729323	1.082255906	1.515600507	0.003975775
LOX	1.233469227	1.142703258	1.33144482	7.42E-08
C3	1.086364271	1.022845542	1.153827514	0.007043035
C3orf18	1.255426987	1.117585402	1.41026978	0.000126386
JAM3	1.272453379	1.17707035	1.375565701	1.35E-09
PLXDC1	1.281775027	1.124433364	1.461133466	0.000203131
ALDH1A3	1.246280022	1.151259321	1.349143381	5.30E-08
FLT1	1.251298587	1.081234024	1.448112174	0.00263073
SH2D4A	0.834562062	0.758144677	0.918681957	0.000223387
PRRX1	1.177069895	1.094790024	1.26553358	1.04E-05
RPUSD2	0.810761082	0.674855917	0.974035369	0.025026353
FBLN2	1.132866123	1.069234785	1.200284232	2.34E-05
SPTLC2	0.790125861	0.680127497	0.917914479	0.002071575
ARMCX6	1.220696548	1.055800321	1.411346475	0.007074764
CD248	1.145458778	1.0562489	1.242203245	0.001027841
FEZ2	1.418171674	1.202133287	1.673034862	3.42E-05
TGFB3	1.263065355	1.155923192	1.380138493	2.42E-07
TPM4	1.236383463	1.084435851	1.409621478	0.001516341
NPR2	1.265827904	1.096607957	1.461160547	0.00128408
TBC1D19	1.189241987	1.080963176	1.308366959	0.000373188
DAPK1	1.173778088	1.048543482	1.313970305	0.005379009
FHL1	1.146498063	1.095179616	1.200221214	4.88E-09
SGPP1	1.143258431	1.008904258	1.295504335	0.035821954
SLIT2	1.210588586	1.135778429	1.290326253	4.31E-09
MAMLD1	1.265235605	1.132931028	1.412990816	2.98E-05
THSD4	1.221094796	1.084015195	1.375508855	0.001009712
CTNNAL1	1.338598663	1.185446798	1.511536733	2.55E-06
LPL	1.132910648	1.05550122	1.215997208	0.000548603
MCAM	1.242999094	1.138422301	1.357182432	1.23E-06
AMPH	1.269945731	1.134272482	1.421847207	3.39E-05
SLIT3	1.176919054	1.09219028	1.268220827	1.93E-05
CAV1	1.227132194	1.149564762	1.309933524	8.06E-10
FOXN3	1.276611672	1.073234402	1.518528813	0.005811628
STOM	1.220951664	1.099448436	1.355882565	0.000189439
GEM	1.249346331	1.157461028	1.348525969	1.12E-08
KCND2	1.341253788	1.199415679	1.499865105	2.63E-07
OSTM1	1.383680492	1.198421567	1.597577811	9.51E-06
SYDE1	1.314258984	1.17117981	1.474817669	3.37E-06
PDGFRL	1.18012715	1.108933079	1.255891917	1.82E-07
FNDC4	1.206579328	1.097490605	1.326511288	0.000102749
UROD	1.278370425	1.035869084	1.577642358	0.022118211
SSBP2	1.262540806	1.149637589	1.386531982	1.07E-06
DCLK1	1.239912723	1.143342634	1.344639407	2.02E-07
FBXL6	0.813859733	0.723016507	0.916116933	0.00064773
MYO1C	1.227303955	1.060012369	1.420997568	0.006153887
MAN1C1	1.170372115	1.066885181	1.283897191	0.000866477
MAGED2	1.407719593	1.212253281	1.634703311	7.34E-06
EDNRA	1.268874369	1.175118568	1.370110394	1.20E-09
PLSCR4	1.218892289	1.12559938	1.319917582	1.10E-06
NANS	0.785499822	0.694848504	0.88797769	0.000113895
GREB1	1.277186613	1.092442144	1.493173485	0.002147245
LAMC1	1.431339499	1.29054674	1.587492105	1.14E-11
C7	1.117767248	1.075722065	1.16145579	1.26E-08
CD151	1.397153883	1.194551354	1.634118923	2.86E-05
DR1	0.753081611	0.631781279	0.897671286	0.001552657
WFDC1	1.154267165	1.074686727	1.239740527	8.28E-05
ETFDH	0.845170805	0.737331333	0.968782498	0.015720179
CHRDL1	1.138760165	1.079131915	1.201683219	2.19E-06
CDX1	0.948007528	0.914470181	0.982774826	0.00366701
PRELP	1.173745369	1.105327716	1.246397943	1.71E-07
TMEM109	1.299886361	1.108841059	1.523847388	0.001221453
WDR55	0.656938264	0.545171094	0.791619158	1.01E-05
FEZ1	1.318701752	1.196110102	1.453858058	2.74E-08
TRPS1	1.143578275	1.03652962	1.26168249	0.007463072
SNRPA	0.702843965	0.584193392	0.84559265	0.000185664
PDSS1	0.806052728	0.720915289	0.901244585	0.000153321
ANXA1	1.105191958	1.025145592	1.191488579	0.009124008
HAS2	1.188352518	1.074707155	1.314015359	0.000766041
MEOX1	1.123907921	1.029448003	1.227035276	0.009109407
KLF10	1.191718785	1.041235886	1.363949977	0.010875506
DYNLT3	1.353601877	1.189714172	1.540065744	4.26E-06
FAP	1.180383374	1.102476991	1.263795001	1.93E-06
GABARAPL1	1.32914368	1.193911627	1.479693204	2.02E-07
PBX3	1.241468544	1.137623891	1.35479235	1.22E-06
RAI14	1.53072033	1.378963398	1.699178334	1.33E-15
POU6F1	1.173284376	1.009103275	1.364177742	0.037728888
USP48	0.684638971	0.560204917	0.836712615	0.000213997
COL6A1	1.169749489	1.077302779	1.270129339	0.000189511
ATAD2	0.907595732	0.825989415	0.997264611	0.043701227
ABLIM3	1.27998614	1.159487279	1.413007757	9.91E-07
MAT2B	0.834038589	0.702738576	0.989870761	0.037851954
STEAP4	1.117500299	1.02739709	1.215505603	0.009594141
SRPX2	1.320738521	1.206961289	1.445241248	1.43E-09
PSAP	1.213971961	1.036594697	1.421701198	0.016131406
AKAP12	1.235128793	1.156882155	1.318667705	2.55E-10
HIP1	1.332231033	1.176902171	1.508060371	5.75E-06
ID3	1.114931266	1.011268984	1.229219671	0.02888679
ANK2	1.167178214	1.074936864	1.267334881	0.000232955
IGFBP4	1.197753331	1.117526705	1.283739383	3.37E-07
FA2H	0.908283611	0.841994883	0.979791131	0.012847166
TOP2A	0.931244798	0.869041853	0.99790001	0.043428589
MYLK	1.183043854	1.125700872	1.243307877	3.34E-11
FPGT	0.79620823	0.649105166	0.976648437	0.028765643
PUS1	0.847580121	0.726019284	0.989494462	0.036289082
MSN	1.262670768	1.130089265	1.410806666	3.78E-05
PTGIS	1.109216985	1.047013693	1.175115788	0.000431227
CHL1	1.110534083	1.005769284	1.226211586	0.038102322
NUAK1	1.355019472	1.221474554	1.503164977	9.52E-09
ST8SIA1	1.181102767	1.020155661	1.367442048	0.025950683
COL8A2	1.318673914	1.20975955	1.437393811	3.19E-10
GREM1	1.144800105	1.088565554	1.203939694	1.42E-07
NME5	1.141939068	1.023753542	1.273768326	0.017260241
COL4A2	1.304140161	1.196304417	1.421696297	1.64E-09
CACNA2D3	1.262399666	1.125077442	1.416482863	7.32E-05
RAB32	1.398199655	1.25667679	1.555660365	7.45E-10
KIF2C	0.85573822	0.781933564	0.936509102	0.000710773
GREM2	1.102190672	1.036782161	1.171725674	0.00182575
DEGS1	1.220658722	1.058473054	1.407695462	0.006121002
CDT1	0.828477673	0.763187893	0.899352912	7.03E-06
ZNF423	1.206142505	1.116912938	1.302500573	1.76E-06
VKORC1	1.54945648	1.312557309	1.829112807	2.31E-07
ARL4C	1.218668084	1.092477832	1.359434357	0.00039132
TNFRSF1A	1.190431397	1.005694145	1.409103273	0.042769343
ANKRD17	0.806367072	0.653597324	0.994844731	0.044622844
AKR1B1	1.209086155	1.096199429	1.333597967	0.000146683
ESPL1	0.872906696	0.785935876	0.969501612	0.011136858
TBX2	1.130285273	1.006238502	1.269624245	0.038940321
EGR2	1.123009926	1.039301284	1.213460728	0.003332163
COX7A1	1.249163793	1.161637865	1.343284538	1.94E-09
CALD1	1.258516943	1.176530574	1.346216521	2.23E-11
FGF2	1.228539619	1.129276119	1.336528392	1.68E-06
SSPN	1.241758577	1.148846507	1.342184838	4.84E-08
COL8A1	1.245901877	1.167072237	1.330056049	4.32E-11
DUSP3	1.269505533	1.133876642	1.421357701	3.48E-05
DZIP1	1.310231263	1.182469891	1.451796765	2.45E-07
ARHGAP10	1.304524749	1.160185011	1.466821934	8.85E-06
FAM124B	1.187480618	1.07140423	1.31613277	0.001059917
PPP4R1	1.196138499	1.028479301	1.391128928	0.020103265
PDLIM3	1.205822657	1.140405276	1.274992594	4.81E-11
RFC3	0.858981861	0.770779547	0.957277396	0.005963
TRIP13	0.920429683	0.848215634	0.998791777	0.046705126
DYRK1A	0.786377313	0.636016626	0.97228477	0.026449156
F8	1.241594483	1.104109241	1.396199582	0.000301518
OGFR	0.793550354	0.685165765	0.919080018	0.002027736
TRIM23	1.232373325	1.04909851	1.447665778	0.010977147
KIF13B	0.884017132	0.786202563	0.994001198	0.039347679
HEXA	1.235464467	1.031211318	1.480174258	0.021830826
AGGF1	0.798854392	0.658299837	0.969418955	0.022934417
CLEC1A	1.183314702	1.042182884	1.343558512	0.009387872
CDC42EP1	0.876573465	0.794777158	0.966788026	0.008394998
ATP10A	1.225674664	1.068620224	1.405811296	0.003630549
SEC23A	1.372936345	1.19751727	1.574051794	5.51E-06
PAPPA	1.252963197	1.134321365	1.384014108	8.86E-06
CX3CR1	1.265703671	1.155139715	1.386850232	4.36E-07
BBS4	1.177079359	1.004944886	1.37869831	0.043268044
CEP68	1.202569089	1.050344553	1.376855251	0.007556402
STK38L	1.304383776	1.151111515	1.478064473	3.09E-05
PRKG1	1.264528119	1.139129289	1.403731235	1.06E-05
MANSC1	0.837106644	0.753668454	0.929782227	0.000903477
THY1	1.206726273	1.114469852	1.306619731	3.64E-06
SPG11	0.783817529	0.65827424	0.933303905	0.006238112
ICAM2	1.161734438	1.045822692	1.29049304	0.005183397
RARRES2	1.164172376	1.078969939	1.256102949	8.85E-05
SERPINA3	1.05392219	1.003962227	1.1063683	0.03404348
POLD3	0.77185434	0.672286753	0.886168171	0.000237892
PDE2A	1.185695925	1.080819768	1.300748624	0.000312399
CDO1	1.277449224	1.174666386	1.389225518	1.06E-08
PSRC1	0.830573705	0.740988632	0.930989559	0.001432861
NUP43	0.732576863	0.616519652	0.870481351	0.000405942
AKT3	1.335349663	1.203020109	1.482235177	5.59E-08
OLFM1	1.145611647	1.054381431	1.244735546	0.001324294
MSR1	1.11750819	1.013906519	1.231695952	0.025208867
PSMA2	0.767182441	0.641989139	0.916789495	0.003548336
FAM120A	0.747687792	0.628949388	0.888842638	0.00098263
DHRS7B	0.8228893	0.700087734	0.967231345	0.018078043
MIA	0.935621532	0.890995796	0.982482359	0.007613916
TMED5	0.798909581	0.679438803	0.939387794	0.006596843
CHST7	1.301201698	1.160454023	1.459020199	6.55E-06
BTN3A2	0.790913048	0.707285635	0.884428326	3.89E-05
RHOB	1.210089535	1.1050484	1.325115426	3.86E-05
RIT1	1.254496424	1.06005776	1.484599556	0.008321693
STON1	1.237358738	1.154104318	1.32661894	2.06E-09
TYRP1	1.154549843	1.088629217	1.224462214	1.66E-06
MAP1B	1.254097031	1.170909669	1.343194444	1.01E-10
GPR176	1.274864276	1.106206777	1.469236092	0.000796222
ITSN1	1.231330453	1.048508746	1.446029601	0.01116154
TAGLN	1.226464253	1.161478569	1.295085941	2.00E-13
GABARAPL2	1.584490917	1.301230573	1.929413217	4.64E-06
C3AR1	1.096510698	1.001526455	1.200503197	0.046266045
FRZB	1.171089834	1.101035678	1.245601233	5.21E-07
NR1D2	1.267272754	1.100277842	1.459613357	0.001018133
KCNS3	1.224791091	1.125450154	1.332900627	2.62E-06
GYG1	1.276883259	1.122838814	1.45206136	0.000194323
SOX17	1.237924243	1.108937145	1.381914599	0.00014365
COL4A5	1.167559545	1.093852325	1.24623339	3.22E-06
MN1	1.211313575	1.134683054	1.293119319	8.96E-09
FABP4	1.089985611	1.037041934	1.1456322	0.000694638
ATP2A3	0.889144606	0.812980052	0.972444684	0.010125769
ALDH2	0.8203218	0.725827246	0.927118484	0.001514633
IBTK	0.763626748	0.670233911	0.870033283	5.08E-05
PLVAP	1.167493748	1.056711088	1.289890554	0.002331596
DHRS7	1.18230347	1.029986351	1.357145649	0.017320394
MICAL2	1.243337694	1.102740834	1.401860323	0.000374679
CDC20	0.924082925	0.860805626	0.992011701	0.029140815
LTC4S	1.264923282	1.105863268	1.446861429	0.000609021
CCDC47	0.831180619	0.706281524	0.978166917	0.026036151
ROBO4	1.165164384	1.015449379	1.336952949	0.029372486
ITGA1	1.292611016	1.182286948	1.413229876	1.71E-08
PTGER1	1.13111637	1.0395791	1.230713702	0.004216741
TRPC6	1.167616176	1.012970188	1.345871331	0.032538024
NUDT18	0.779204213	0.674360672	0.900347885	0.000715089
C1QTNF3	1.208574807	1.110251276	1.315605841	1.21E-05
DSE	1.261893473	1.124699182	1.415823149	7.46E-05
RIN2	1.16119064	1.013972454	1.329783367	0.030728708
AP1G1	0.681204502	0.570739592	0.813049559	2.11E-05
AURKA	0.894558202	0.826892903	0.967760606	0.005493776
ACOX3	0.669438201	0.56590782	0.791909016	2.84E-06
ACO2	0.836764802	0.717886328	0.975328973	0.022638243
SLC5A6	0.877096422	0.777586687	0.989340669	0.032811307
ZDHHC3	0.768390159	0.647353754	0.912056868	0.002590517
PLCL1	1.33652936	1.172780334	1.523141784	1.36E-05
TOMM40	0.860407518	0.759465169	0.974766358	0.018207716
NFATC4	1.280487093	1.131302391	1.449344763	9.15E-05
PCDH17	1.131110635	1.027635518	1.245004913	0.0118401
PLN	1.142782054	1.094346907	1.193360913	1.54E-09
RSU1	1.205125858	1.006224086	1.443344831	0.042623152
SUV39H1	0.825179591	0.726409886	0.93737898	0.003135252
UBE2H	1.207050859	1.012734723	1.438650955	0.035617691
GAS1	1.14309023	1.079846678	1.210037778	4.12E-06
EVC	1.192666062	1.075640903	1.32242306	0.00082642
CYTL1	1.18169964	1.083329764	1.289001821	0.00016662
RAMP3	1.115812923	1.006540479	1.236948246	0.037165718
C14orf132	1.19123829	1.117699681	1.269615344	7.34E-08
TJP1	1.171721033	1.011667166	1.357096705	0.034450788
ASPN	1.147751824	1.081615741	1.217931839	5.34E-06
MDM2	0.853042258	0.735658592	0.989155978	0.035351083
AHCYL2	0.817130039	0.75386529	0.885703998	9.02E-07
SFRP4	1.113691492	1.067106311	1.162310377	7.84E-07
GFPT2	1.164960157	1.079561774	1.257113951	8.47E-05
PCDH12	1.20625236	1.061079586	1.371287107	0.00415512
BAG1	0.779457117	0.671582197	0.904659772	0.001044337
ADD1	1.239963497	1.042767571	1.474450796	0.014938902
EFS	1.259067229	1.140010387	1.390557758	5.48E-06
MCM2	0.88578673	0.810581549	0.967969393	0.007381675
ATP9B	0.726473346	0.609394334	0.866045995	0.00036533
CSRP2	1.26991155	1.15958986	1.390729084	2.56E-07
GADD45B	1.320467165	1.194297404	1.459965941	5.79E-08
LRRC59	0.788604425	0.670770275	0.927138487	0.004025424
RAB31	1.267634686	1.164025203	1.380466415	5.01E-08
CLDND1	1.434503171	1.197671313	1.718167017	8.88E-05
PGGT1B	0.801453154	0.672986394	0.954443009	0.013025432
CHIC2	1.302110118	1.078400875	1.572226803	0.006055787
PMFBP1	0.844168634	0.732576549	0.972759342	0.01919354
TRAK2	1.309147164	1.126496585	1.521412776	0.000442063
MANEA	0.825239959	0.712065513	0.956402154	0.010702098
PICALM	1.23533799	1.023438374	1.491110738	0.027716875
HBP1	1.294348988	1.07736064	1.555040384	0.005853485
EGR1	1.143179462	1.055760145	1.237837294	0.000977879
CKS2	0.885541892	0.817339643	0.959435224	0.002952255
SH3BP2	0.69198921	0.557220474	0.859352964	0.000863864
SCPEP1	1.179388249	1.052205413	1.321944009	0.00459627
C5AR1	1.104300328	1.011412582	1.205718848	0.026890728
VSNL1	0.9205977	0.869215434	0.975017345	0.0047522
CCL2	1.106008769	1.033329486	1.183799953	0.003668418
WNT5A	1.113416921	1.026767213	1.207379067	0.009349823
CLCC1	0.831504761	0.703352037	0.983007274	0.030722096
SETBP1	1.172267059	1.092624952	1.257714328	9.53E-06
SENP7	1.20969106	1.057911385	1.383246727	0.005386363
SPC24	0.816821725	0.726441152	0.918447047	0.000719973
TMEM177	0.816478723	0.699578574	0.952912981	0.010119061
FBLN1	1.134252009	1.072686921	1.199350523	9.68E-06
FGFR1	1.259071687	1.132286009	1.400053962	2.10E-05
IDH2	0.840934606	0.754229581	0.937607101	0.001806394
AGPAT4	1.224709394	1.093137021	1.372118107	0.000472846
TNFSF10	0.894489603	0.820545307	0.975097467	0.011315773
VAV3	0.928901162	0.866550231	0.995738432	0.037485957
MYO1E	1.163421327	1.013484754	1.33553976	0.031535919
ROR2	1.179930564	1.101221823	1.264264934	2.63E-06
PTPN14	1.458024359	1.251737418	1.698307491	1.27E-06
DNAJC3	0.844892635	0.732228239	0.974892155	0.020987937
DDX60	0.899900385	0.832544355	0.972705776	0.007880455
JMJD1C	1.186241573	1.009005464	1.39460996	0.03858864
OLFML2B	1.212830627	1.129257489	1.302588775	1.18E-07
CNPY4	1.414530857	1.196584518	1.67217402	4.86E-05
HMGB2	0.819069178	0.725825744	0.924291158	0.00120921
UBE2J1	0.790154052	0.668865906	0.933435865	0.005603529
HSPB2	1.292213484	1.185979272	1.407963636	4.72E-09
PPFIBP2	0.877705777	0.788813701	0.976615175	0.0166526
MAP4	1.196514427	1.028739268	1.391651722	0.019936257
MRPS31	0.743648416	0.620493585	0.891246872	0.001344405
SFRP1	1.116258551	1.066407993	1.168439435	2.38E-06
MEOX2	1.171912309	1.099608771	1.248970085	1.05E-06
GAL	1.064462972	1.014114899	1.117310691	0.011506862
MEG3	1.118268606	1.02212074	1.223460818	0.014811139
MAP1LC3B	1.262370721	1.044969035	1.525001969	0.015687342
SLC39A14	0.816904039	0.732624919	0.910878392	0.000272452
SSTR1	0.911185151	0.847115605	0.980100443	0.012408635
NTAN1	1.243036057	1.058409644	1.459868254	0.008003112
ARHGAP26	0.807693791	0.699159622	0.93307628	0.003722354
UVRAG	1.293360493	1.082671609	1.545049628	0.004575215
CPT2	0.716750804	0.610837194	0.84102887	4.46E-05
NFKB1	0.806854288	0.675388619	0.963909997	0.018028573
COL4A1	1.34946231	1.220999994	1.491440242	4.31E-09
HOXA11	0.904511968	0.838350044	0.975895338	0.009610236
FLII	1.229569311	1.036393492	1.458751625	0.017793585
CDCA8	0.868800649	0.800537981	0.942884144	0.000755482
SCG5	1.098609766	1.024364399	1.178236396	0.008432719
ASPM	0.893439054	0.825459978	0.967016409	0.005260531
VPS72	1.215151198	1.015793732	1.453634125	0.033059779
SNX1	1.248790333	1.024791091	1.521751418	0.027611807
PRKAR2B	1.095328728	1.011898997	1.185637131	0.024284674
EHD3	1.175837359	1.037271622	1.332913642	0.011342208
CLU	1.084688477	1.013087722	1.16134967	0.019640137
NME7	1.260070055	1.101472622	1.441503413	0.000756775
PJA1	1.303207103	1.124317827	1.510559304	0.000439105
KCTD15	1.332342393	1.196678597	1.48338598	1.63E-07
PTTG1	0.869650459	0.798738016	0.946858551	0.001289902
KIF14	0.868803623	0.790898867	0.954382117	0.003345647
ENDOD1	1.251574805	1.103071706	1.420070412	0.000497228
GYPC	1.193252118	1.09717701	1.297740112	3.70E-05
VSIG4	1.081768731	1.002509584	1.167294165	0.042916133
RGL1	1.176261331	1.069089059	1.294177232	0.000866698
RBCK1	0.855367472	0.737858255	0.991590876	0.038268817
SSRP1	0.818694987	0.691426407	0.969389475	0.020307886
RASSF9	1.1128165	1.00372106	1.233769632	0.042304068
GAL3ST4	1.123876728	1.001391215	1.2613441	0.047302976
MAP9	1.221306321	1.100552021	1.355309972	0.000167402
TGFB1I1	1.259585089	1.172891465	1.352686625	2.25E-10
NR2F1	1.180567314	1.106402534	1.259703535	5.32E-07
HIVEP2	1.215405601	1.04449507	1.41428219	0.011635977
SPOCK1	1.167271756	1.103247804	1.235011161	7.71E-08
NEK7	1.24055526	1.066501721	1.443014411	0.005194929
SPAG16	1.195340653	1.071223909	1.333838112	0.001422681
FOXF2	1.183759351	1.103397707	1.269973822	2.56E-06
DIP2C	1.328269016	1.19312285	1.478723317	2.16E-07
THBS3	1.278674149	1.145346985	1.427521617	1.21E-05
ATP2C1	0.810706244	0.691326487	0.950700756	0.009822698
CDC25A	0.771807177	0.697665732	0.853827686	4.99E-07
TNS1	1.249228027	1.166719686	1.33757121	1.74E-10
GINS2	0.853192574	0.78082871	0.932262811	0.000446323
TGFBR1	1.409991538	1.239846363	1.603485879	1.64E-07
PPP1R14B	1.182370789	1.033182346	1.353101598	0.014919695
ILKAP	0.803268327	0.657086759	0.981970792	0.032558609
CLDN5	1.136807122	1.052979211	1.227308592	0.001034937
CHEK2	0.80316408	0.700901357	0.920347113	0.001607754
ACOT9	1.283837901	1.09427552	1.506238353	0.002175063
SELENBP1	0.921160905	0.851366041	0.996677542	0.041077423
TUBA1A	1.264134702	1.144186204	1.396657764	4.07E-06
SCRIB	0.878998163	0.773099418	0.999402861	0.048943502
RAD54B	0.84100435	0.743319805	0.951526264	0.005983053
FLNA	1.205929792	1.132383154	1.284253178	5.47E-09
RUNX1T1	1.228449344	1.112867547	1.356035402	4.48E-05
NOTCH3	1.312430111	1.189773902	1.447731198	5.60E-08
LY86	1.13869848	1.042795506	1.243421382	0.003809854
PDPK1	0.810151312	0.699122248	0.938813132	0.005117529
NR4A3	1.147405402	1.041574835	1.263989022	0.005353009
CUEDC1	1.257735149	1.129971583	1.39994468	2.72E-05
SPC25	0.852415905	0.778663383	0.933154031	0.000543437
MAPK10	1.238517016	1.087979477	1.409883578	0.001215322
RUNX2	1.238773037	1.077367701	1.424359236	0.002645177
AP2M1	1.306323026	1.089045728	1.566949674	0.003989207
PHC1	1.29862495	1.129085531	1.493621797	0.000251345
SGCE	1.311427595	1.22081027	1.40877119	1.16E-13
CCDC69	1.106367474	1.03149816	1.186671033	0.004692383
CGRRF1	1.336407459	1.103530531	1.618428168	0.002993573
PFKFB3	1.130834437	1.010034575	1.26608193	0.032909269
LGALS9	0.820633708	0.744834391	0.904146868	6.39E-05
PPP1R2	1.297480165	1.095920706	1.536110021	0.002500323
SOD3	1.178248572	1.105010303	1.256340954	5.45E-07
KNTC1	0.820259426	0.725467105	0.927437675	0.001565691
EPB41L3	1.137497511	1.042674351	1.240944102	0.00372038
AURKAIP1	0.754140893	0.631397817	0.900745095	0.001850125
CAP1	1.280076475	1.01012479	1.622171635	0.041019976
COL16A1	1.121666156	1.042832355	1.206459465	0.002015425
ANKMY2	0.815710514	0.700708782	0.949586561	0.008611035
CLIP4	1.375925533	1.254194773	1.509471346	1.46E-11
SLC31A1	0.810511552	0.713212808	0.921084099	0.001282742
RAD51AP1	0.844253769	0.774338879	0.920481259	0.000123714
MAP2	1.371959075	1.238936866	1.519263616	1.22E-09
RPS6KC1	1.350013586	1.135173185	1.605514213	0.000689758
MMP14	1.204165889	1.077030968	1.346308074	0.001100518
KIDINS220	1.32045086	1.100551206	1.584288368	0.002782118
SLC25A24	0.857947978	0.737111055	0.998594075	0.047914183
TOM1L1	0.839684905	0.752809451	0.936585929	0.001714574
CNTNAP1	1.246170963	1.148608837	1.352019956	1.22E-07
GFRA1	1.138676725	1.050624297	1.234108793	0.001563598
CYC1	0.807938943	0.710698407	0.91848431	0.001115894
IGFBP2	1.060823097	1.008183134	1.116211534	0.022977295
PFDN4	1.184768682	1.021623168	1.373967303	0.024898655
ZBTB20	1.248617149	1.131333403	1.378059537	1.02E-05
UNC13B	0.793063225	0.69241642	0.908339636	0.000812953
MAGEH1	1.27900939	1.152441255	1.419478012	3.68E-06
LDOC1	1.206162904	1.123601479	1.294790883	2.20E-07
CDC42EP3	1.271098725	1.167587274	1.383786894	3.11E-08
PIGF	0.781231843	0.67127549	0.909199279	0.001423252
BGN	1.287333038	1.191345106	1.391054819	1.68E-10
GPD1L	0.858834214	0.754812092	0.977191827	0.020875825
FNDC3A	0.86290813	0.746332357	0.99769283	0.046463685
SCARA3	1.197424253	1.10906498	1.292823115	4.09E-06
HOPX	1.223267702	1.135308033	1.318042177	1.20E-07
F12	0.910562597	0.84714271	0.978730306	0.010970424
COL1A1	1.130213587	1.057021035	1.208474298	0.000339215
PRAME	1.063680365	1.005134385	1.125636469	0.032576733
DKK2	1.227219983	1.111499713	1.354988102	5.08E-05
AGMAT	0.865411397	0.799415791	0.936855257	0.000354799
CDH13	1.131235619	1.021891512	1.252279729	0.017430917
CUX1	1.249289617	1.064009757	1.466832927	0.006578031
AASS	1.177235381	1.033876601	1.34047249	0.01378506
ARHGEF17	1.364680017	1.238180571	1.504103353	3.74E-10
GALK1	0.829001687	0.717203462	0.958227104	0.01117152
ABHD11	0.855958151	0.769797908	0.951761948	0.004061805
DDB2	0.787663609	0.679270536	0.913353263	0.001578817
TCEAL1	1.233845551	1.104468719	1.378377509	0.00020073
SERPINE1	1.183302688	1.112279539	1.258860926	9.85E-08
CASP5	0.804076688	0.731144271	0.884284191	6.96E-06
TUBB6	1.37881662	1.26954258	1.497496265	2.44E-14
LSAMP	1.128263062	1.025886969	1.240855548	0.012898031
DYNC2LI1	0.831187849	0.693476264	0.996246413	0.045429573
DYSF	1.186932765	1.059433842	1.329775709	0.003119196
OLFML2A	1.183942378	1.077113935	1.301366095	0.000465937
PMAIP1	0.905815239	0.835050719	0.982576542	0.017149625
HEYL	1.434276188	1.318217488	1.560552946	5.41E-17
THBS2	1.162468908	1.098559991	1.230095737	1.81E-07
EFHD1	1.228604264	1.138707061	1.325598558	1.09E-07
ZFAND5	1.329147078	1.076390519	1.64125559	0.00819329
PTPRJ	0.778311179	0.664743159	0.911281722	0.001843088
CDC25C	0.835676984	0.74706762	0.934796265	0.00169526
MAP3K12	1.165662445	1.008721973	1.34702026	0.037739949
RNF146	1.525323946	1.280549854	1.816886029	2.24E-06
ERAP1	0.811665434	0.702255519	0.938121179	0.004733608
GINS1	0.903245317	0.822236528	0.992235293	0.033791253
MAP7	0.846502694	0.771541782	0.928746605	0.000427551
KRT9	0.830591709	0.708609935	0.973571712	0.0219941
IGFBP6	1.207673557	1.123111113	1.298602966	3.49E-07
CTSF	1.287766589	1.186107257	1.398138979	1.66E-09
FLT4	1.192508233	1.002115766	1.419073459	0.047280525
INPP5A	1.250436429	1.099662969	1.421882256	0.000651664
ROBO1	1.148724577	1.039443999	1.269494225	0.006558851
CSRP1	1.221801511	1.138608733	1.311072795	2.58E-08
C2	0.890113733	0.816021715	0.970933055	0.008659801
CBX7	1.195571067	1.087209972	1.314732401	0.00022882
ELK4	0.828132444	0.686412351	0.99911277	0.048926361
EVL	1.112822417	1.009832078	1.226316492	0.030972657
HAAO	0.883752536	0.7920531	0.986068414	0.027037899
ARNT	1.236666338	1.012462136	1.510519334	0.037405064
ULK2	1.205001543	1.057353464	1.373267094	0.005170809
RASSF8	1.371936584	1.227728181	1.533083642	2.39E-08
DYNC1LI2	1.275121477	1.090651277	1.490792533	0.002301129
WNT11	1.096987954	1.033987553	1.163826941	0.002158375
UST	1.169125093	1.077030227	1.269094821	0.000189492
LRCH3	1.223919259	1.025607055	1.460577271	0.025071054
MFGE8	1.300584638	1.18165531	1.431483773	7.81E-08
MCM4	0.86141525	0.779996605	0.951332644	0.003231213
CANT1	0.837709382	0.745152822	0.941762531	0.003032678
VGLL4	1.253851379	1.086274623	1.447279765	0.00199812
PA2G4	0.815740759	0.708750286	0.938882141	0.004523585
BCL6	1.315103462	1.172393332	1.475185049	2.96E-06
TSFM	0.811289092	0.687188693	0.957800961	0.013549915
KRT23	1.042788665	1.002839691	1.084329041	0.035532043
MXRA7	1.333014597	1.228820178	1.446043894	4.45E-12
MAOB	1.175624267	1.104368675	1.251477381	3.94E-07
RORA	1.366542613	1.180375127	1.582072232	2.92E-05
MYL6	1.526751971	1.249334777	1.865770187	3.54E-05
GRB14	1.113633445	1.0309784	1.202915066	0.006232018
PTPN13	1.329422609	1.191578537	1.483212745	3.43E-07
PLOD1	1.174760469	1.017425164	1.356426211	0.028132228
KLF6	1.196329233	1.052943304	1.359240929	0.00592392
TNC	1.167508929	1.107033334	1.231288216	1.15E-08
SSH1	1.305900668	1.106818186	1.540791953	0.001563824
NXN	1.217098574	1.117236472	1.325886664	6.86E-06
PIK3R3	0.761401055	0.654091009	0.886316368	0.000436498
SRPRB	0.829143841	0.705891126	0.973917202	0.022498969
PGR	1.393710218	1.221463732	1.590246294	8.13E-07
ZFYVE21	1.296883996	1.073202948	1.567185499	0.00711601
VPS4B	0.813029008	0.701080346	0.942853656	0.006172416
MBD5	1.364322902	1.101128993	1.690425911	0.004497923
BIRC5	0.891994843	0.818074604	0.972594426	0.009610076
SUPT16H	0.836243459	0.706027426	0.99047586	0.038379867
ZNF532	1.398872872	1.246322537	1.570095424	1.22E-08
MMP16	1.287214965	1.091854804	1.51752995	0.002644086
MAP4K4	1.515675986	1.307021572	1.757640228	3.73E-08
FGFR1OP	0.721652532	0.608822757	0.855392429	0.000169512
PAX8	0.845784512	0.727542094	0.983244057	0.029265599
FAM110B	1.272553974	1.152582333	1.405013396	1.84E-06
AKR7A3	0.931396674	0.872920474	0.993790144	0.031693379
SCRG1	1.162791921	1.113888363	1.213842514	5.99E-12
LGR4	0.841686239	0.760311589	0.931770258	0.000893172
TMCC1	1.438618659	1.174509317	1.762117691	0.000440992
SULF1	1.119178082	1.054320671	1.188025252	0.000218478
RCN3	1.194357177	1.08741116	1.31182125	0.000206592
THBS4	1.129025467	1.087135862	1.172529167	3.15E-10
NLRP3	1.151482941	1.022448134	1.296802173	0.020015265
CDH6	1.458684893	1.269102655	1.676587476	1.07E-07
SMAD7	1.175662839	1.040803454	1.327996276	0.009232832
NECAP1	0.709978389	0.59167815	0.851931601	0.000230398
HCFC1R1	1.380695556	1.211478499	1.573548536	1.33E-06
PLK1	0.877962758	0.792644798	0.972464094	0.012585239
DLC1	1.214833135	1.103054226	1.337939251	7.76E-05
GNAI2	1.231050113	1.077916539	1.405938518	0.002162173
ACYP1	0.828695206	0.719962259	0.953849645	0.008835172
LIG1	0.8310161	0.733922827	0.940954188	0.003499855
ZFHX4	1.212869139	1.099614404	1.33778854	0.000114059
EPM2AIP1	1.313529478	1.177396957	1.465401858	1.03E-06
CCNB2	0.891877985	0.815522186	0.975382832	0.012217526
BUB1B	0.904126227	0.823821711	0.992258668	0.033693542
EXOSC2	0.83650168	0.71106539	0.984065699	0.031260327
TEX2	1.338299085	1.12220785	1.596000633	0.001181945
FCGR2A	1.1064347	1.011339013	1.210472184	0.027393099
MCM7	0.869586521	0.777216082	0.972934985	0.014734481
ZNF692	0.824746365	0.705481096	0.964174052	0.015616271
ACTG2	1.13671579	1.093137843	1.182030972	1.32E-10
PPP1R12B	1.113880367	1.039175005	1.19395623	0.002327944
CENPA	0.891401362	0.807009986	0.984617788	0.023485322
GNAI1	1.264647633	1.149612384	1.391193811	1.40E-06
SLC12A2	0.912919013	0.849167855	0.981456281	0.013634635
SDF2	1.417680572	1.169837164	1.718032445	0.000370929
BUB3	0.718469267	0.601541627	0.858125296	0.000264038
POLQ	0.845227663	0.764540205	0.934430653	0.001020623
MAN1A1	1.12402916	1.008827303	1.252386357	0.034068169
CD74	0.916504493	0.847644706	0.990958216	0.028677689
DYNC1I2	1.284551828	1.048869222	1.573192695	0.015464364
LTBP4	1.122704471	1.018747045	1.237270169	0.019563732
RAB5B	1.269483773	1.050810799	1.533662436	0.013368446
CLMN	0.843211209	0.729647986	0.974449538	0.02085209
TTBK2	1.349077138	1.11166691	1.637189258	0.002430243
RGS4	1.223170319	1.145995167	1.305542703	1.38E-09
DSTN	1.331991393	1.184088461	1.498368686	1.81E-06
MATN3	1.296134583	1.210172008	1.388203367	1.28E-13
FGF1	1.383935439	1.172466842	1.633544958	0.000122733
BMX	1.185455482	1.068674577	1.314997783	0.001303481
CHEK1	0.847219966	0.760334777	0.944033723	0.002671468
MYH11	1.12671387	1.086018365	1.168934325	2.07E-10
JAK2	0.790436389	0.71750461	0.870781423	1.92E-06
RAB11FIP5	1.345151281	1.164601266	1.553692257	5.53E-05
FXYD6	1.2045033	1.127107204	1.287214024	3.99E-08
NPM3	0.877533551	0.785164812	0.980768778	0.021326108
CKAP2	0.780657577	0.697769307	0.873392176	1.53E-05
NUSAP1	0.85959852	0.786889907	0.939025409	0.000793083
CCNF	0.813143834	0.734517622	0.900186566	6.70E-05
ZNF232	0.763961687	0.65303506	0.893730666	0.00076948
WDR26	1.26671049	1.04311991	1.538227244	0.017032077
CTSD	1.143424724	1.01586927	1.286996406	0.026360811
MID2	1.373986101	1.229193765	1.535834187	2.24E-08
PRND	1.116415833	1.014678555	1.228353853	0.023891859
OSBPL8	1.3119868	1.130467335	1.522652898	0.000351533
CREM	1.294843933	1.107285603	1.51417196	0.001210253
SHC1	1.304636457	1.106202339	1.538666321	0.001583317
VPS53	0.649726262	0.513551167	0.82201004	0.000326542
CACNA1C	1.205000661	1.104782499	1.314309915	2.56E-05
LSM4	0.80918788	0.698764501	0.93706109	0.004678494
BCHE	1.131045768	1.077741596	1.186986317	5.75E-07
LMOD1	1.145991179	1.098167197	1.195897843	3.71E-10
INTS8	0.88274128	0.779364778	0.999829847	0.049687818
PMPCA	0.824124175	0.703816191	0.964997204	0.016283514
NGLY1	0.669783304	0.548534762	0.817832717	8.37E-05
ILF3	0.821629811	0.683294568	0.987971481	0.036742492
PMM2	0.844768222	0.730570531	0.976816499	0.022815591
C1orf54	1.189832292	1.062642604	1.332245553	0.002584101
HADH	0.783830642	0.684511907	0.897559953	0.000426064
FCGR2B	1.108831905	1.00605687	1.222106055	0.037375182
HSPE1	0.867701095	0.763614417	0.985975609	0.029510904
TEF	1.287671051	1.122277593	1.477439045	0.000312586
GNS	1.206407105	1.044291323	1.393689741	0.010816285
RAB23	1.276783162	1.185275976	1.375355003	1.20E-10
SKP2	0.785722058	0.696796089	0.885996869	8.32E-05
ADAMTS9	1.193556791	1.067855943	1.3340543	0.001831667
CAMK2N1	1.08014924	1.003620925	1.162513008	0.03974728
BUB1	0.877237379	0.800277075	0.961598731	0.00517676
EFHC2	1.156997474	1.029413629	1.300393853	0.014434763
ATP6V0A2	0.789689896	0.646982602	0.963874655	0.020245474
MAF	1.154766848	1.037269463	1.285573828	0.008580914
REL	0.799998333	0.669528234	0.95589297	0.014027319
CTDSP2	1.374892287	1.174247405	1.60982157	7.63E-05
CORIN	1.305714638	1.182204048	1.44212898	1.43E-07
MYRIP	1.118630922	1.001094462	1.249967099	0.047784866
GPM6B	1.157451362	1.075036973	1.246183796	0.00010452
ZZEF1	0.701631816	0.596379751	0.825459289	1.93E-05
CNN1	1.125533391	1.087469093	1.164930041	1.62E-11
ME2	0.760238622	0.670546677	0.861927711	1.87E-05
GATA6	0.846750143	0.773706639	0.926689483	0.000301381
VIPR2	1.142984182	1.025957658	1.273359413	0.015310101
MPP5	0.819370617	0.684669234	0.980573063	0.029701037
GRN	1.212365094	1.05116908	1.398280399	0.008156608
SCLY	0.550907637	0.441976329	0.686686604	1.13E-07
COPZ2	1.263519352	1.144794874	1.394556517	3.39E-06
AKTIP	1.412025655	1.194130098	1.669681095	5.47E-05
MRPS2	0.822815929	0.70776493	0.956569087	0.011156676
MEP1A	0.95915712	0.922503732	0.99726684	0.035937202
HMBS	0.780922747	0.673827129	0.905039749	0.001017082
SORD	0.813858386	0.740181079	0.894869501	2.10E-05
PRDM5	1.339815829	1.110826798	1.616009319	0.002220313
SMARCD3	1.377449574	1.237286215	1.533491043	4.95E-09
TUSC3	1.230974107	1.132916308	1.337519145	9.27E-07
SLC9A3R2	1.147767249	1.019174641	1.292584807	0.023011371
MOAP1	1.23075964	1.058268602	1.431365617	0.007037125
SLC35A3	0.736425448	0.657644008	0.824644388	1.16E-07
RAD51	0.839039404	0.739651169	0.951782613	0.006368054
PAPSS2	1.108318477	1.009223831	1.217143124	0.031389829
NOTCH2	1.286018601	1.112787633	1.486216951	0.000655206
DTYMK	0.763566121	0.641450841	0.908928922	0.002414053
KL	1.228589129	1.109300679	1.360705242	7.80E-05
MST1R	0.904690313	0.837973297	0.976719144	0.01038785
MAGI2	1.31590174	1.156171698	1.497699167	3.21E-05
NR1H2	1.19178921	1.028461783	1.381054254	0.019640084
RASL12	1.223500809	1.119529762	1.337127676	8.51E-06
B3GALNT1	1.204590696	1.082830318	1.34004259	0.000617906
SOCS1	0.846979357	0.756815197	0.947885341	0.003828707
EHF	0.914491114	0.857044936	0.975787806	0.006925164
TLR2	1.127656262	1.008964101	1.260311089	0.034240066
PINK1	1.298290947	1.125367564	1.497785646	0.00034429
NOC4L	0.850224741	0.728548423	0.992222463	0.039489585
MAP7D3	1.33775474	1.161798084	1.540360385	5.25E-05
FCHSD2	1.147187263	1.007651227	1.306045764	0.037972304
CSTF2	0.818649068	0.714908489	0.937443472	0.00379934
EXOSC8	0.748270183	0.644953966	0.868136791	0.000130651
KLF3	0.685659264	0.579939643	0.810650957	1.00E-05
TAF6L	0.802640436	0.668157076	0.964191944	0.018788905
FMO2	1.167468344	1.089332742	1.251208452	1.18E-05
FRMD4A	1.26326034	1.102624587	1.447298297	0.000757584
TES	1.181107333	1.020753367	1.366651904	0.025359538
CRYAB	1.215803921	1.153306113	1.281688493	3.95E-13
BLNK	0.868473389	0.792556284	0.951662415	0.002514901
RANGAP1	0.823281607	0.711343737	0.95283415	0.009109318
GUCY1A2	1.447549774	1.25479094	1.669919891	3.92E-07
GCNT1	0.879440742	0.817446756	0.946136263	0.000572105
RASA3	1.233627592	1.081241213	1.407490777	0.001801909
FNBP1	1.158919887	1.070016945	1.255209378	0.000292534
SCG2	1.116883147	1.052859662	1.184799844	0.000242376
COPS8	1.418716882	1.170080535	1.720187227	0.000374084
DPYSL3	1.20861623	1.140679615	1.280599015	1.37E-10
ADAMTS8	1.185413586	1.110333491	1.265570553	3.49E-07
GAD1	0.880624556	0.817307305	0.948847029	0.000840209
PLEKHO2	1.143288412	1.009289318	1.295078002	0.035261873
EBF2	1.247760429	1.099905534	1.415490732	0.000582308
IGF1R	1.248803284	1.124883202	1.386374728	3.09E-05
BNIP3L	1.167447577	1.018515304	1.338157453	0.026186201
AR	1.314083722	1.153891548	1.496515016	3.82E-05
GMDS	0.91905575	0.855768815	0.987022962	0.020406415
TSPAN9	1.282368207	1.141709987	1.440355463	2.72E-05
TRIM15	0.872556982	0.810653861	0.939187146	0.000282281
LARP7	0.779017433	0.63610773	0.954033621	0.015733358
NRP2	1.218488726	1.106070882	1.342332393	6.30E-05
PDCD2	0.740999298	0.605170652	0.907314254	0.003714522
TBX3	0.855171023	0.771838775	0.947500309	0.002781615
ZC3HAV1	0.784365872	0.637179883	0.965551231	0.021988017
VEZF1	1.328200556	1.140476761	1.546823906	0.000261539
SCUBE2	1.162294585	1.077468581	1.253798697	0.000100353
ZNF24	0.76225016	0.63417369	0.916192702	0.003821162
MYOT	1.200494705	1.114064029	1.293630795	1.64E-06
PDCL	0.721979198	0.589124903	0.884793632	0.001691426
IL4R	1.181571312	1.019372516	1.369578583	0.026784131
SIDT1	0.888674568	0.805535025	0.980394971	0.018520357
SYT11	1.21023186	1.106344673	1.323874188	3.09E-05
PRKAR2A	0.691878796	0.574421921	0.833353063	0.000104269
PPP3CB	1.1940865	1.026215914	1.389417715	0.021747799
SYNE2	0.86546779	0.762461385	0.982390072	0.025432767
GAB2	1.24958594	1.096471529	1.424081685	0.000835108
DBF4	0.861153515	0.746863877	0.992932447	0.039629252
TLL1	1.184307896	1.014188205	1.382963423	0.032514186
FBXO5	0.820069268	0.722287821	0.931088113	0.002197248
PDE5A	1.112455136	1.011517877	1.223464713	0.028096093
RUFY3	1.343780769	1.118464134	1.61448785	0.001601842
LRRC31	0.923484724	0.8732383	0.976622343	0.005292252
KIF15	0.83617695	0.764660768	0.914381802	8.78E-05
MECP2	1.267645011	1.054466661	1.523920987	0.011586072
LGALS1	1.326585217	1.210761166	1.453489248	1.34E-09
PLP1	1.156841749	1.083621759	1.235009192	1.26E-05
DENND2A	1.131368374	1.013357107	1.263122731	0.028088942
IDE	0.762143326	0.649936466	0.893721893	0.000829521
UPK1B	1.054842711	1.000965	1.111620432	0.045931458
POLD1	0.829697721	0.735030076	0.936558013	0.002524984
SPAG5	0.889283284	0.805648025	0.981600817	0.019886791
PHF1	1.313504494	1.111757397	1.551861998	0.00134994
TIMM44	0.772008923	0.649266666	0.9179553	0.003400878
COL4A4	1.118058005	1.029136026	1.214663243	0.008310574
ILK	1.257095151	1.119234007	1.411937278	0.000113097
DHX40	1.232168334	1.053379302	1.441303053	0.009051314
EPHA4	1.130630323	1.030979087	1.239913538	0.00910601
KLHL4	1.212686614	1.092113877	1.346570953	0.000307262
HSPD1	0.78456709	0.680739604	0.904230509	0.000808265
HOOK1	0.88846334	0.816866817	0.966335135	0.005800965
CRADD	0.795606035	0.659775532	0.959400481	0.016670473
SLC39A9	0.759810909	0.631429911	0.91429406	0.003627836
CDKN3	0.906240655	0.829096821	0.990562386	0.030093168
PYGL	1.201199857	1.104456538	1.306417272	1.88E-05
LMNB2	0.819017537	0.734394709	0.913391284	0.000333187
STXBP3	0.803868027	0.679157083	0.951479152	0.011141835
RDX	1.249545578	1.139373435	1.370370859	2.24E-06
LIMS2	1.207665766	1.129391822	1.291364587	3.41E-08
PIAS4	0.746725002	0.630511381	0.884358706	0.000714891
ZFP36	1.111248548	1.006880727	1.226434575	0.036061543
IL1RAP	1.2682025	1.096548095	1.466727806	0.001364419
MARCKS	1.509220812	1.284144668	1.773746771	5.88E-07
TSPAN3	0.843296349	0.740036193	0.960964801	0.010544821
ARHGEF10	1.290683803	1.167529462	1.426828815	6.13E-07
CD2BP2	1.348279714	1.097507493	1.656351505	0.004425668
SFXN3	1.233966586	1.062702985	1.43283077	0.005820935
GTSE1	0.827851358	0.741238691	0.924584589	0.000806321
TRPC1	1.339238536	1.221833882	1.467924471	4.38E-10
OXR1	1.198774643	1.03925143	1.38278438	0.012832012
PPP1R3C	1.199059675	1.134007827	1.267843193	1.78E-10
ZNF471	1.376832454	1.228322349	1.543298147	3.99E-08
ITGA9	1.212838629	1.101328523	1.335639194	8.80E-05
TWIST1	1.164984835	1.078944253	1.257886737	9.58E-05
ACTC1	1.191998756	1.109789325	1.280297984	1.46E-06
SLC24A1	0.802885406	0.676302193	0.95316115	0.012142793
FIS1	1.362188212	1.144566851	1.621186848	0.000500771
CLIP3	1.206578191	1.12918218	1.289279052	2.83E-08
ANKRA2	0.817894232	0.680168261	0.983508072	0.032620529
TSC22D2	1.392909545	1.18199859	1.641454581	7.62E-05
ABCD3	0.819773662	0.711770221	0.944165458	0.005832463
COL4A6	1.10321011	1.015331522	1.198694732	0.020383297
FANCE	0.826881711	0.714417241	0.957050481	0.010818726
TCEAL4	1.439846846	1.289294245	1.607979674	9.85E-11
TAF5	0.643077071	0.534828865	0.773234479	2.67E-06
CHST3	1.356832636	1.236002234	1.489475303	1.43E-10
TMEM43	1.387831117	1.198395501	1.60721165	1.20E-05
RBPMS	1.247893473	1.13234394	1.375234206	7.93E-06
ANGPT1	1.274642072	1.145840643	1.417921786	8.02E-06
BRCA1	0.758543194	0.662917452	0.867962935	5.83E-05
ERLIN1	0.795373712	0.685429327	0.92295342	0.002559057
NCAPD3	0.82925408	0.733151632	0.937953759	0.002889918
CASP7	0.739000314	0.64782221	0.843011332	6.74E-06
ACRV1	0.76349552	0.595280613	0.97924474	0.033575073
DEXI	1.388938414	1.193573395	1.616280932	2.16E-05
PTN	1.215411375	1.116952313	1.322549578	6.01E-06
IER3IP1	0.865014859	0.750958026	0.996394845	0.044428342
ALDH3B1	1.103066534	1.001447611	1.214996935	0.046668145
STC1	1.227501199	1.119849956	1.345500964	1.20E-05
BHMT2	1.247133202	1.138697044	1.365895547	1.95E-06
HOXB2	1.155456862	1.062933062	1.256034465	0.000690884
STX17	0.773249058	0.638559739	0.936347956	0.008451268
NLGN1	1.188689112	1.074918433	1.314501418	0.0007588
EIF1B	1.198867427	1.017292758	1.412851017	0.030420381
MYLIP	1.197903335	1.043323917	1.37538532	0.010418542
LAP3	0.84859459	0.765205748	0.941070789	0.001865607
FNBP1L	0.860834361	0.762360857	0.972027603	0.015619105
EFNA2	0.91358592	0.849737047	0.982232371	0.014487485
SFT2D2	0.691888894	0.560091631	0.854699866	0.000635183
PTHLH	1.282717478	1.161852533	1.416155735	8.18E-07
ELAC1	0.720459365	0.597449948	0.868795282	0.000598297
STX18	0.631653958	0.509592499	0.782952503	2.75E-05
PIP5K1C	1.191882084	1.051734005	1.350705497	0.005954767
ARL3	1.207023307	1.007257209	1.446408377	0.041520237
SCN7A	1.149045214	1.062939851	1.242125697	0.000472582
RAB14	0.744118022	0.599817369	0.923133707	0.007206704
TSPAN31	1.255458681	1.072763241	1.469267812	0.004577776
PNMA1	1.307781685	1.179861218	1.449571279	3.23E-07
PIGN	0.772766052	0.668391905	0.893438964	0.000497768
DNAJC16	0.652447943	0.523456845	0.81322524	0.000144962
BAG3	1.145535292	1.023222881	1.282468492	0.018351161
RUSC2	1.261183688	1.127707588	1.410458093	4.79E-05
APOL1	0.899647872	0.819816229	0.98725332	0.025711025
RNASEH2A	0.827797752	0.737337829	0.929355704	0.00137041
TSPYL4	1.338868996	1.16627375	1.537006374	3.41E-05
WNK1	1.186493531	1.01398854	1.388345965	0.032903207
FANCG	0.727206096	0.634194737	0.833858555	5.07E-06
AOX1	1.118543542	1.035845224	1.207844209	0.004254882
KLF7	1.191399975	1.045955057	1.357069685	0.008380816
MSC	1.135168985	1.021475848	1.261516487	0.018543059
TRPC4	1.151447862	1.023351011	1.295579097	0.019100446
GSTM5	1.188747109	1.054083584	1.340614455	0.004823045
MELK	0.86562358	0.801331874	0.935073477	0.000247506
FN1	1.171190979	1.081331031	1.2685184	0.000104556
ZNF460	0.83380392	0.711733576	0.976810706	0.024419161
ANXA6	1.221851642	1.10209134	1.354625865	0.000140712
CYFIP2	1.117684093	1.019026307	1.225893505	0.018289466
SORBS1	1.190262807	1.122647267	1.261950741	5.31E-09
OLA1	0.79653943	0.649455393	0.976934014	0.028961246
RIMS1	1.266390393	1.132328473	1.416324562	3.52E-05
MGAT4A	0.869268551	0.77453942	0.975583416	0.017319033
ANKRD40	1.25390973	1.07263365	1.465821635	0.004510485
THOP1	0.744250393	0.655165426	0.845448532	5.60E-06
PACS1	1.306443151	1.136945194	1.501210187	0.000163139
RAB38	1.203749509	1.095239308	1.323010295	0.000119375
SUPV3L1	0.754852699	0.639962267	0.890369054	0.000842784
TMED2	0.854234791	0.733330887	0.995072063	0.043030882
ACOT7	0.76518954	0.674986721	0.867446741	2.89E-05
TRIM3	0.774775585	0.625464737	0.959729898	0.019476651
TGFB2	1.403088986	1.272634137	1.546916465	1.03E-11
SNAPC4	0.859189364	0.743018336	0.993523749	0.040596687
ACVRL1	1.141074576	1.012310634	1.286217041	0.030753417
GFM1	0.827993135	0.688956865	0.995087887	0.044170813
ASF1B	0.796886365	0.726279301	0.874357672	1.62E-06
ARNT2	1.08177451	1.009507715	1.159214608	0.025866291
ADAM12	1.100531019	1.007136875	1.202585819	0.03424819
SNX17	1.255722183	1.025228961	1.538035173	0.027752254
PCNA	0.81392334	0.732262573	0.904690787	0.000135213
CCDC90B	1.243709357	1.006346067	1.537058687	0.043538008
CLDN6	1.072821947	1.004030063	1.14632716	0.037625226
LILRB5	0.893008321	0.800287242	0.996472042	0.043057574
PHLDA3	1.173089642	1.069018771	1.287291997	0.000757036
CLCN3	0.829067084	0.726023754	0.946735181	0.005635046
PIK3CB	0.8425627	0.73025933	0.972136712	0.018917647
MAGOHB	0.766785662	0.637633697	0.922097207	0.004775314
NFE2L1	1.245881465	1.053845266	1.472911323	0.010052443
SAMD4A	1.266891728	1.135479074	1.413513192	2.30E-05
CD300C	0.860930773	0.747000196	0.992237752	0.038681435
ADAMTS12	1.161499384	1.044007801	1.292213352	0.005932895
BLM	0.865119054	0.772395793	0.9689734	0.01225014
ISCU	1.235427918	1.034546765	1.475314788	0.019538873
KCNMB1	1.166009447	1.107512516	1.227596088	4.96E-09
MLX	0.757575886	0.626354013	0.916288889	0.004225674
DDX11	0.792462954	0.673131389	0.932949411	0.005214843
BTN1A1	0.814851097	0.711190502	0.933620891	0.003184514
LGI2	1.107194637	1.018086999	1.204101382	0.017374131
ENOX1	1.222889022	1.10113912	1.358100474	0.000169514
INCENP	0.797916346	0.709756872	0.897026178	0.00015738
PPIH	0.805445027	0.681015382	0.952609454	0.011503677
TREM2	1.121963533	1.041156677	1.209042017	0.002548567
LMO3	1.19633201	1.104361962	1.295961221	1.12E-05
STMN1	0.834164029	0.736595077	0.944656908	0.004276258
SGMS1	0.796147751	0.681905438	0.929529531	0.003918524
EFNA3	0.872518356	0.793964264	0.958844516	0.004610828
C4orf19	0.886885866	0.824425597	0.954078259	0.001274736
PEA15	1.554314413	1.344575657	1.796770068	2.47E-09
SULT1B1	0.925088128	0.863702246	0.990836888	0.026233617
GOLGA1	0.806447698	0.662833	0.981179105	0.031567022
INTS12	0.791892299	0.6550305	0.957349945	0.015944204
ZBTB16	1.137636609	1.056512763	1.224989513	0.000634543
CHAF1A	0.648990664	0.558881244	0.753628588	1.44E-08
DNA2	0.794725969	0.703733792	0.897483357	0.00021277
CCL19	1.05866341	1.013869378	1.105436498	0.009754602
RPS21	1.159743818	1.01109397	1.330247992	0.0342079
TAOK3	0.70662314	0.567137053	0.880415517	0.001967129
STAT5A	0.85983486	0.75879992	0.9743227	0.017892821
PCSK7	0.798204479	0.692918552	0.91948814	0.001790111
RACGAP1	0.844186907	0.75541517	0.943390552	0.002808481
PEX5	0.797959187	0.664730282	0.957890563	0.015454396
NGFR	1.090779781	1.022406129	1.163725938	0.008516663
EZH2	0.775259503	0.699450307	0.8592852	1.24E-06
RPIA	0.835738841	0.726303438	0.961663368	0.012215145
SEMA3C	1.086718676	1.010579359	1.168594499	0.024837573
COL21A1	1.18403091	1.091306806	1.284633421	4.91E-05
PRAF2	1.239425419	1.096297521	1.401239481	0.000607048
WDR62	0.787927707	0.683657233	0.908101373	0.000998345
SNCA	1.234958744	1.117134909	1.365209418	3.71E-05
GPX3	1.166169178	1.087285835	1.250775563	1.69E-05
WDR13	1.217556928	1.015972113	1.459139336	0.033043743
POLR1B	0.816476711	0.685376941	0.97265341	0.023180069
ITGA7	1.176074401	1.10079053	1.256506991	1.55E-06
GRHPR	0.750962052	0.622668086	0.905689589	0.002732649
TGFBI	1.302275835	1.198424925	1.415126067	4.70E-10
F2R	1.245928154	1.103993254	1.406110916	0.000366358
FOXM1	0.904601356	0.836173679	0.978628764	0.01248063
GP2	0.956587997	0.917481636	0.997361211	0.037156951
ASH1L	1.226113354	1.024914594	1.466809005	0.025809711
RAD54L	0.865599009	0.791226595	0.946962157	0.001638887
E2F5	0.892924876	0.803546214	0.992245151	0.035322814
IL12A	0.850058337	0.734103972	0.984328111	0.029925899
ITIH3	1.220979453	1.099245091	1.356195117	0.000194743
ZNF667	1.366153292	1.169722754	1.595570241	8.17E-05
HOXC11	0.91059251	0.832500373	0.996010028	0.040623016
PDZRN3	1.182071203	1.101687143	1.268320446	3.24E-06
KERA	1.203478585	1.09533421	1.322300255	0.000115513
BNIP2	1.374618729	1.18698294	1.591915592	2.15E-05
HSPB8	1.18370348	1.125272663	1.24516837	6.60E-11
LHX6	1.287373868	1.1217339	1.477472933	0.000324749
RRAS	1.285001745	1.157281365	1.426817656	2.67E-06
CCL21	1.05641539	1.004588878	1.110915621	0.032488195
DNASE2	0.824840265	0.705405389	0.964497116	0.015825411
NOX4	1.355690324	1.231901007	1.491918785	4.70E-10
ELOVL6	0.910227336	0.829305174	0.999045743	0.047696619
SH3GLB2	0.784981754	0.669333066	0.920612449	0.002909246
ALDH5A1	0.897930358	0.819577678	0.983773656	0.020824906
GNA12	1.325259132	1.108849266	1.583904884	0.001962599
APOL3	0.864736241	0.782208949	0.95597061	0.004513674
ANKFY1	0.811693198	0.684103249	0.963079549	0.016797363
KIAA0232	0.806152448	0.684229451	0.949800929	0.010008038
EIF5A	0.801440023	0.720095362	0.891973679	5.05E-05
RNF126	0.694258599	0.579487062	0.831761457	7.56E-05
C11orf68	1.25987604	1.060179236	1.497188006	0.008699239
NSD1	0.828419016	0.687862911	0.997695988	0.047224679
ELAVL1	0.825973581	0.682852776	0.99909143	0.048915584
DDIT4	1.101907941	1.004335331	1.20895987	0.040226923
FAM20B	1.216269176	1.036362246	1.427406983	0.016516804
TMEM19	0.779820946	0.651686428	0.933149258	0.006618603
PKMYT1	0.845241862	0.759483097	0.940684273	0.002068671
TNNC2	1.09369858	1.009966295	1.184372776	0.027524471
DAAM1	1.278777517	1.115471116	1.465992185	0.00041939
LOXL2	1.14362125	1.001947996	1.305326792	0.046722766
TAPBPL	0.879391122	0.785294501	0.984762715	0.026021968
PGLYRP4	0.781811638	0.658070652	0.928820386	0.005111727
TRAF3IP2	0.798760222	0.682390589	0.934974635	0.005159841
HLA-DMA	0.91629574	0.850112629	0.98763135	0.022293109
LSM2	0.833330334	0.702799249	0.988104992	0.035937358
CCDC59	0.802908814	0.659596238	0.977359371	0.028651097
RAB8A	0.733012144	0.598490064	0.897770631	0.002678275
TCTN1	1.371679355	1.18089264	1.593289846	3.54E-05
PSMG1	0.823745384	0.724277273	0.936873879	0.003146102
PPP1R12A	1.180974195	1.051392487	1.326526551	0.005030201
GSPT2	1.149267665	1.068027728	1.236687148	0.000199631
TSPAN2	1.198041316	1.108595186	1.294704338	5.02E-06
HEXIM1	1.184572539	1.000518389	1.402485068	0.049301007
PHLDA1	1.149079412	1.058001295	1.247997995	0.000973282
IQSEC1	1.262282359	1.096032443	1.453749625	0.001226851
IMPA1	0.797123342	0.699628429	0.908204407	0.000657987
BARX1	1.167174136	1.107526482	1.230034211	7.66E-09
SORBS3	1.194801638	1.044005957	1.367378168	0.009721268
PIGR	0.961203566	0.931545867	0.991805479	0.013340887
PLK4	0.819228742	0.737164437	0.910428797	0.000213538
TFPI2	1.156577969	1.090050328	1.227165905	1.49E-06
CNTN1	1.191642462	1.10056652	1.290255274	1.54E-05
GPR4	1.201249726	1.052075685	1.371575187	0.006721461
IRF4	0.836058199	0.745154488	0.938051536	0.00229703
TMEM38B	0.860248062	0.765106761	0.967220218	0.011825524
BICD2	1.426751572	1.224959652	1.661785387	4.93E-06
TSKU	1.154715094	1.022200706	1.304408166	0.020721282
MYL9	1.192399408	1.136752911	1.25076992	5.33E-13
F2RL2	1.097150798	1.007925644	1.194274479	0.032163098
SLC16A4	1.176615167	1.082129546	1.279350756	0.000140089
TRPA1	0.906287428	0.832353478	0.986788575	0.023434814
PAICS	0.849316543	0.744847824	0.968437535	0.014732895
BMP1	1.171635104	1.008088203	1.361714989	0.03892475
ZNF787	0.852322285	0.735401933	0.987831613	0.033787753
DGAT1	0.894436785	0.809192109	0.988661596	0.029027726
NDUFA7	0.715617424	0.600448955	0.852875659	0.000185814
TLN1	1.217382857	1.086654409	1.363838409	0.000689373
DIP2A	0.672144005	0.539615232	0.837221665	0.000391799
PLOD2	1.382271339	1.252048365	1.526038537	1.43E-10
CCNA2	0.847573233	0.781713154	0.918982086	6.15E-05
OGFRL1	1.137767708	1.007881655	1.284392222	0.03689692
PTPN22	0.802012155	0.708546981	0.907806417	0.000483122
OIP5	0.896453884	0.82566804	0.973308312	0.009197606
ZNF331	1.162887199	1.054079938	1.282926074	0.002605922
CNN3	1.228174811	1.109939404	1.359005149	6.90E-05
EXO1	0.846151618	0.771171858	0.928421536	0.000417495
BIN3	0.768262212	0.651377437	0.90612108	0.001743995
MRPL23	0.788077144	0.676009187	0.918723586	0.002341311
SLC14A1	1.169274126	1.032439586	1.324244053	0.013789184
PCDH9	1.215351456	1.111321421	1.329119671	1.94E-05
NASP	0.726425291	0.611189591	0.86338791	0.00028701
PPP2R3A	1.258096278	1.141003207	1.387205782	4.10E-06
AP1S2	1.259108759	1.146075075	1.38329059	1.58E-06
PRPS2	0.847650637	0.74540288	0.963923834	0.011728782
GMIP	0.798563001	0.691547749	0.92213859	0.002182789
ARHGAP22	1.305006626	1.135115692	1.500324861	0.000183353
FKBP4	0.852256252	0.759909951	0.955824725	0.006293471
PDE3A	1.204958413	1.120246386	1.296076287	5.36E-07
OASL	0.894650326	0.826261026	0.96870018	0.006074478
NBEA	1.233406463	1.149158812	1.323830515	6.19E-09
GPA33	0.892736436	0.853075934	0.934240803	9.89E-07
TIAM1	1.154341854	1.015112364	1.312667605	0.028619543
SCMH1	1.22013511	1.051889401	1.415291081	0.008583461
CCL25	0.928955917	0.890883104	0.968655812	0.00055753
NLGN4Y	1.176629922	1.066330214	1.298338877	0.00120045
RPS6KA4	0.855019243	0.742163068	0.985036762	0.030104708
AFAP1	1.260132923	1.112200199	1.427742043	0.000284532
CYB561D2	0.800218476	0.681666957	0.939387779	0.006444509
MOSPD1	1.181640533	1.043580601	1.337965028	0.008466354
SCN2A	1.095048034	1.00702764	1.190761951	0.033689786
TLR8	0.897877256	0.812432538	0.99230832	0.03474652
DDX31	0.790576303	0.655861282	0.95296202	0.013684082
CHN1	1.201376961	1.09113873	1.322752611	0.000186859
CCNB1	0.881759433	0.813226767	0.95606752	0.002301559
COPZ1	0.810963731	0.673903458	0.975899685	0.026539227
NOVA1	1.285612588	1.14265963	1.446449741	2.95E-05
SOBP	1.183730708	1.074043703	1.304619527	0.00067457
PRC1	0.894229693	0.823053476	0.971561105	0.008248245
KIF4A	0.87950282	0.807868967	0.957488457	0.003054827
HS3ST1	0.873301544	0.794593116	0.959806436	0.004934897
DIRAS3	1.094040653	1.004883844	1.191107767	0.038237874
ADAM23	1.205146627	1.075983438	1.349814823	0.001254852
SEC11A	1.324450528	1.06107568	1.653198951	0.012990506
PCSK5	1.244490561	1.137391384	1.361674424	1.90E-06
STYK1	0.843536135	0.765276376	0.929799004	0.000614443
GPR161	1.187372395	1.051194141	1.34119203	0.005722657
PML	0.780521916	0.647336185	0.941109852	0.009437426
IDS	1.390140517	1.193452142	1.619244367	2.32E-05
TSPYL5	1.191511474	1.11839945	1.269402977	5.85E-08
VRK1	0.779902506	0.68544931	0.887371116	0.00016056
GFPT1	0.815675437	0.72984522	0.911599336	0.000328745
RNPEPL1	0.812621749	0.687202623	0.960930714	0.015269856
PODXL	1.165651841	1.037072265	1.310173128	0.010158416
ZNF385D	1.256890838	1.118632042	1.412237911	0.000120329
MEGF8	1.196201121	1.026385071	1.394113343	0.021828119
BBS10	1.309985434	1.167505346	1.469853516	4.31E-06
FXR1	1.246920818	1.032888315	1.505304594	0.021633125
TRO	1.251653286	1.121179683	1.397310326	6.43E-05
LSM7	0.758324835	0.634919351	0.905715907	0.002267526
PBXIP1	1.275911815	1.116956489	1.45748825	0.000331586
CENPM	0.870132825	0.797717573	0.949121792	0.001702073
FKBP14	1.219996888	1.097711708	1.355904647	0.00022429
KIF18A	0.831619269	0.750315349	0.921733255	0.000443762
ANKS1A	1.305781896	1.139005628	1.496977994	0.000129805
KHK	0.859852027	0.759026329	0.974070965	0.017653839
KIAA0355	1.350920507	1.18644236	1.538200488	5.60E-06
SF3B3	0.84865154	0.729346537	0.987472209	0.033748756
NSUN3	0.755183342	0.623263265	0.915025659	0.004150125
PTGES2	0.826816446	0.717751338	0.952454422	0.008416271
DPYSL2	1.251447214	1.122421429	1.395304908	5.34E-05
LY96	1.112047055	1.022050676	1.20996804	0.013643341
KCNMA1	1.166643058	1.102029362	1.235045156	1.15E-07
ATP2B4	1.222685072	1.126935302	1.326570197	1.35E-06
FARSA	0.722622137	0.610480742	0.855363188	0.000159566
TNFRSF17	0.930769565	0.879082223	0.985495966	0.013848471
LYL1	1.160094926	1.039165913	1.295096596	0.008193792
GTPBP8	0.769739484	0.623529443	0.950233994	0.014895491
BBS1	1.373178325	1.137280935	1.658006087	0.000975107
NDC80	0.869691728	0.787999159	0.959853438	0.005535284
RENBP	1.08764553	1.006213823	1.17566741	0.034346606
C1orf216	1.289034919	1.113786722	1.491857454	0.000660706
VSX1	0.76173728	0.584269685	0.993109345	0.04431931
AFTPH	0.728149196	0.592917901	0.894223722	0.00247392
FXYD1	1.124512313	1.029979592	1.227721357	0.008811407
TNN	1.268312802	1.154564443	1.393267715	7.13E-07
KHSRP	0.732601974	0.624655157	0.859203107	0.000130332
PKNOX2	1.225314692	1.047408466	1.433438953	0.011128104
THRAP3	0.75217582	0.610835358	0.926220883	0.007325692
GLE1	0.652577939	0.55109816	0.772744307	7.44E-07
TERF2IP	1.282822403	1.059235439	1.553604854	0.010806246
DDX24	1.408707957	1.154559185	1.718801543	0.00073606
KCTD12	1.084097488	1.005652518	1.168661483	0.035113562
ASH2L	0.817674024	0.690208259	0.968679816	0.019913011
DVL3	1.313470419	1.122864352	1.53643184	0.000653052
NUDT2	0.849393544	0.739321399	0.975853525	0.021158721
CD99	1.197448466	1.052204606	1.362741449	0.006308516
PFDN5	1.334326334	1.082123574	1.645308179	0.006968596
FRYL	0.76423125	0.6498483	0.898747298	0.001152116
HSPB7	1.166531813	1.112652011	1.223020727	1.72E-10
U2AF2	0.813272948	0.668837035	0.988899917	0.038279076
RFPL2	0.672392546	0.54588134	0.828223469	0.000189841
CYB5B	0.844020612	0.7399493	0.962729194	0.01154746
DDAH1	0.818305778	0.733395448	0.913046773	0.000333909
ITGA5	1.173440348	1.089361608	1.264008426	2.48E-05
POLB	0.784435867	0.66100755	0.93091165	0.00544315
CLN6	0.754006144	0.645388365	0.880904112	0.000374015
ST3GAL6	1.27362861	1.10600887	1.466651743	0.000781027
TYROBP	1.087297787	1.006438413	1.174653573	0.033776031
CKMT2	1.106212814	1.021144014	1.198368471	0.013418584
PLAG1	1.202906243	1.07402517	1.347252811	0.001398106
SPAG9	1.407504464	1.184616633	1.672329056	0.000101888
RGS2	1.11609689	1.033221573	1.205619685	0.005268145
SH3PXD2A	1.224696494	1.092691293	1.372648901	0.000495223
NOTCH4	1.277423444	1.120193248	1.456722453	0.000258516
AGPAT1	1.43215005	1.208454905	1.697253043	3.40E-05
TBCEL	1.229802243	1.071190022	1.411900341	0.003323737
IL2RB	0.887524325	0.815367497	0.96606675	0.005817404
UNKL	1.520942153	1.261295505	1.834038909	1.13E-05
CRELD1	1.366463989	1.170313418	1.595490409	7.84E-05
SMAD9	1.178684506	1.09405443	1.269861102	1.53E-05
SERINC3	1.561767963	1.337565788	1.823550806	1.71E-08
XPNPEP1	0.662884196	0.553064593	0.794510194	8.62E-06
HOMER2	1.087692897	1.009518198	1.171921259	0.027181554
SYT1	1.152613397	1.070604286	1.240904469	0.000162198
KALRN	1.18996026	1.018150592	1.390762262	0.028811267
PER2	0.865562942	0.750885084	0.997754813	0.046485248
PRNP	1.290406153	1.171039502	1.421940112	2.63E-07
GTPBP3	0.725855278	0.608133481	0.866365528	0.000386998
POLR3G	0.78147886	0.668940715	0.912949676	0.001883925
WDR12	0.818449841	0.703437087	0.952267308	0.009514663
E2F2	0.73772627	0.668691505	0.813888087	1.29E-09
CCL20	0.932258916	0.897134016	0.968759039	0.000343937
TTLL4	0.749703324	0.643090101	0.873991176	0.00023242
PPFIBP1	1.252552916	1.089775124	1.43964454	0.001522554
BACH2	1.25563444	1.112574168	1.417090107	0.000225651
TSHZ2	1.235184765	1.131611853	1.348237383	2.28E-06
CAV2	1.269118902	1.172531546	1.373662648	3.61E-09
PARP2	0.771545622	0.633906104	0.939070697	0.009681164
ACADSB	0.827169914	0.707330545	0.967313049	0.017495088
PAQR5	1.1644426	1.061052131	1.277907587	0.00133137
MRPS27	0.747162349	0.624533594	0.89386957	0.00143981
STIL	0.84130026	0.767899936	0.921716612	0.000207152
PRSS3	0.938379782	0.888908074	0.990604812	0.021359871
WWC3	1.261652344	1.13304956	1.404851733	2.26E-05
HNF4A	0.833291664	0.756210653	0.918229589	0.000230916
UPP1	1.15656175	1.022665328	1.30798908	0.020504702
CLIP1	1.160533394	1.003569087	1.342047873	0.044641552
BCS1L	0.810365153	0.665023669	0.987471141	0.037070986
EMP3	1.16147389	1.058475321	1.274495087	0.001580723
NPR3	1.341348056	1.20600957	1.491874236	6.24E-08
SLC22A5	0.704392617	0.594281513	0.834905593	5.33E-05
DLEU2	0.836137269	0.729573596	0.958265946	0.01008717
IFIT5	0.864851585	0.754340487	0.99155259	0.037380633
TTC19	0.839351515	0.725704716	0.970795628	0.018311474
AKR7A2	0.846509164	0.728347127	0.983840998	0.029829809
ITIH5	1.179191084	1.078408063	1.289392819	0.000299256
PLA2G5	1.187780452	1.049378985	1.344435539	0.006479246
GNB5	1.477017481	1.25567603	1.737375396	2.49E-06
CRTAC1	1.270537433	1.135618856	1.421485176	2.91E-05
CAND2	1.260607439	1.154194985	1.376830722	2.65E-07
SRR	0.756107206	0.622595234	0.918250053	0.004797504
SCRN3	0.833462577	0.698541317	0.994443493	0.043196419
ZSCAN18	1.236301584	1.139824442	1.340944754	3.10E-07
ADAM19	1.187009884	1.056330229	1.333856049	0.003966184
SOX18	1.121837292	1.027334242	1.225033547	0.010449581
HSPB6	1.118667298	1.076209222	1.16280041	1.35E-08
ACTB	1.348849301	1.088387086	1.671642803	0.006263251
PGM5	1.135977405	1.082436216	1.192166932	2.27E-07
RBL1	0.800397618	0.684045338	0.936540769	0.005469582
KCNA3	1.102171693	1.000223561	1.214510923	0.049474688
CATSPERB	0.847639283	0.767384455	0.936287346	0.00112527
PBK	0.857639354	0.801707935	0.917472847	8.07E-06
SOX5	1.211211043	1.010769228	1.451401713	0.037892679
PAFAH2	0.741297852	0.641827884	0.856183595	4.66E-05
AGL	0.789460096	0.682719546	0.912889116	0.001424374
RHOQ	1.382951796	1.215373358	1.573636329	8.67E-07
MAP1A	1.201569957	1.091443396	1.322808279	0.00018109
STAP2	0.75816426	0.688913505	0.834376219	1.47E-08
KCNK2	1.167324178	1.058787575	1.286986898	0.001888455
PEG3	1.228577859	1.137637771	1.326787485	1.55E-07
LEF1	1.230395982	1.113925222	1.359044792	4.38E-05
CCDC25	0.72808491	0.62084824	0.853844147	9.48E-05
CCDC91	1.293143918	1.12758708	1.483008473	0.000235152
INHBA	1.152766957	1.059082721	1.254738304	0.001011505
SUZ12	0.833480066	0.697361488	0.996167745	0.045266493
POPDC2	1.157653702	1.092302059	1.226915287	7.90E-07
NPTX2	1.088897582	1.011565443	1.172141606	0.023457116
COL10A1	1.113570885	1.065856077	1.163421725	1.48E-06
ITPKB	1.122034874	1.020904108	1.233183655	0.016882512
FUT2	0.89235557	0.827206017	0.962636208	0.00323528
TUBB3	1.144401094	1.03325932	1.26749775	0.009663299
CHRD	1.145706702	1.035510781	1.26762934	0.008382328
ZBTB3	0.808544967	0.665256149	0.982696611	0.032732708
UNG	0.82340561	0.719668022	0.942096601	0.004682014
ITGA6	0.868354452	0.781093837	0.965363467	0.008992422
POLE2	0.825950053	0.741222163	0.920363051	0.000534699
KIF18B	0.874710163	0.778293545	0.983071072	0.024672029
HHEX	1.165708004	1.06710198	1.273425759	0.000673315
ERCC6L	0.795110086	0.712019081	0.887897623	4.68E-05
MTM1	0.821079607	0.703472446	0.958348439	0.012442136
BBS9	1.332037332	1.097940313	1.616047278	0.003643457
MAD2L1	0.868761868	0.801183985	0.942039779	0.000661391
IGFBP1	1.114219144	1.052212077	1.1798803	0.000213844
CAPRIN2	1.184277008	1.05979949	1.323374887	0.00283569
ZNF473	0.814411867	0.682457832	0.971879374	0.022832151
CHST1	1.25722271	1.103930362	1.431801314	0.000559815
PNPO	0.794340836	0.692837293	0.910715071	0.000964339
NTN1	1.169752297	1.080653657	1.266197017	0.000104945
GLMN	0.737075182	0.626633228	0.86698215	0.000230164
HAS1	1.095694302	1.003582305	1.196260632	0.041372455
FEN1	0.80929635	0.722691575	0.906279531	0.000248239
DSN1	0.832027868	0.732781097	0.944716473	0.0045468
DES	1.111213423	1.076880369	1.146641082	4.53E-11
YAP1	1.188951562	1.061293046	1.33196559	0.002822197
KCTD9	0.781786281	0.676078017	0.904022574	0.000896059
SUSD4	1.110393746	1.018669248	1.210377434	0.017291288
ETV7	0.744740524	0.67439649	0.822421909	5.82E-09
WSCD2	1.149423536	1.036196802	1.275022719	0.00848883
LEPROTL1	0.815851975	0.695583697	0.95691496	0.012377083
POMP	0.805039666	0.672470892	0.963742627	0.018164655
ZNF552	0.771385875	0.643109825	0.925248138	0.005154297
GRIA1	1.309594981	1.075347173	1.594870064	0.007309029
PAK3	1.20998679	1.062422519	1.378046874	0.004072701
HSPA2	1.208633785	1.125254899	1.29819086	2.04E-07
NEIL3	0.797782916	0.700796904	0.908191199	0.000635192
CCNC	0.846623257	0.7325183	0.978502433	0.024184396
CHST11	1.159662559	1.03145526	1.303805702	0.013209222
NCAM2	1.215904145	1.052863887	1.40419185	0.007785343
RGS9	1.158992104	1.027364233	1.30748439	0.016445662
TLN2	0.815597871	0.727987732	0.913751506	0.000438704
RASL11B	1.221423068	1.117785254	1.33466988	9.81E-06
MTHFR	0.672025891	0.564841289	0.799549902	7.35E-06
CEPT1	0.755359441	0.621835135	0.917554916	0.004699678
PI4K2A	1.321461851	1.067119733	1.636425015	0.010601464
OVGP1	0.852638	0.741150781	0.980895625	0.025763665
REPIN1	0.747229666	0.655175423	0.852217825	1.40E-05
EPHB3	0.880774989	0.811193676	0.95632474	0.002498341
PRLR	0.824860575	0.741628115	0.917434163	0.000388375
PKIG	1.290298172	1.16239061	1.432280473	1.71E-06
CCDC15	0.745356053	0.636407201	0.872956253	0.000267228
ALDH18A1	0.802267288	0.694882699	0.926246692	0.002656319
SLC22A17	1.215838865	1.110950154	1.330630489	2.18E-05
SAFB	0.771270323	0.644227703	0.923365928	0.004681351
TFAP4	0.792235147	0.68494424	0.916332297	0.001708023
FLNC	1.144310937	1.093049144	1.197976805	8.18E-09
ZFHX3	1.232034967	1.094679085	1.386625707	0.000540387
CENPI	0.864406693	0.749379984	0.997089523	0.045503503
TWISTNB	0.804193896	0.667287498	0.969189179	0.022100079
TFB1M	0.728128536	0.611328189	0.867244753	0.000375653
SH3BGR	1.095728931	1.006057719	1.193392653	0.035851869
DNAJB5	1.201424625	1.121779233	1.286724773	1.57E-07
FARP1	1.335823561	1.184601869	1.506349628	2.32E-06
ARID5A	1.388855049	1.199082004	1.608662578	1.18E-05
CLSTN3	1.19343215	1.051536833	1.354474948	0.006180023
SLC2A3	1.189339746	1.092155736	1.295171544	6.70E-05
MTMR9	1.230489948	1.071657899	1.412862736	0.003267085
ABL2	1.283300022	1.069039027	1.540504046	0.007445098
ABI2	1.255574218	1.049039567	1.50277136	0.013061847
HARS2	0.743163199	0.613196473	0.900676316	0.002473602
PFAS	0.765184132	0.661111772	0.885639586	0.000333051
PDZRN4	1.140839431	1.08138993	1.203557172	1.40E-06
PNMA2	1.166125458	1.082704032	1.255974433	4.95E-05
CACNB2	1.120629158	1.017856892	1.233778266	0.020308369
STAC	1.241797133	1.092497918	1.411499368	0.000921019
CD14	1.124387896	1.027504493	1.230406435	0.010767444
CSDC2	1.156742804	1.034716637	1.293159757	0.010468147
LGI1	1.220955613	1.096321857	1.359758177	0.000279148
CPEB3	0.692630913	0.579063538	0.828471401	5.83E-05
TPM2	1.241664875	1.169274004	1.318537535	1.64E-12
CEP72	0.838566595	0.751849086	0.935286013	0.001571092
EIF4EBP1	0.849715733	0.752755263	0.959165433	0.008428933
ETV6	0.79555996	0.660144953	0.958752538	0.016286589
SLC6A16	1.189949847	1.037245627	1.365135318	0.013071194
DDX28	0.753964767	0.624098424	0.910854521	0.003410876
ERGIC2	1.253525796	1.087231829	1.44525471	0.001860131
WDR43	0.844012634	0.733454463	0.971235928	0.0179141
PMEPA1	1.208473339	1.125735247	1.297292428	1.67E-07
MRPS12	0.85997918	0.740902509	0.998193664	0.047284833
BBS7	0.803254303	0.657270411	0.981662137	0.032288623
NFE2L3	0.867459795	0.793869466	0.947871821	0.001668888
PLAU	1.10398509	1.019020551	1.196033856	0.015473816
SUSD5	1.184711324	1.091479428	1.285906893	5.05E-05
DEPDC1	0.852327578	0.773605331	0.939060618	0.001230987
RANBP1	0.824402687	0.71187255	0.954721166	0.009915142
LAX1	0.8861203	0.810173766	0.969186141	0.008179292
ATP1A2	1.136326209	1.07707312	1.198838992	2.91E-06
GPX7	1.191216049	1.088177953	1.304010683	0.000150227
ZNF721	0.840366522	0.734056368	0.962073108	0.011726731
ARMCX4	1.333735782	1.136718018	1.564900976	0.000413526
TMPRSS2	0.90420934	0.852336776	0.959238829	0.000836106
TUB	1.29069801	1.12594945	1.479552527	0.000249683
RCC1	0.813693775	0.713887856	0.927453176	0.002015192
CLDN11	1.270999967	1.175819393	1.373885246	1.56E-09
SHQ1	0.749452458	0.609259255	0.921904727	0.006342935
DAZAP1	0.70790403	0.593402079	0.844500101	0.000124325
ATG3	0.785501323	0.643245097	0.959218082	0.017864565
ISL1	1.078133611	1.007724503	1.153462161	0.029015663
CBS	1.123929954	1.013364277	1.24655918	0.027019917
CSPG4	1.199064945	1.117926717	1.28609212	3.81E-07
GCC2	0.838375725	0.707939179	0.992844976	0.041033751
KLF8	1.220111996	1.061475977	1.402455934	0.005118218
DDC	0.943126545	0.898042658	0.990473751	0.019131066
MYD88	0.819009655	0.694451487	0.965908817	0.017689784
CRLF1	1.111285475	1.028448	1.200795185	0.007592521
PDE8B	1.41118593	1.26440387	1.57500762	7.92E-10
TIMP1	1.313494199	1.184303903	1.456777275	2.44E-07
ARFIP2	0.832511968	0.716340091	0.967523927	0.01682481
HEMK1	0.676196778	0.547066224	0.835807554	0.000295961
ZNF443	0.810967845	0.66774839	0.984905177	0.034568459
SYT13	1.060223115	1.006180277	1.117168642	0.02846774
FASTKD5	0.802107177	0.687531403	0.93577678	0.0050469
PTX3	1.183094536	1.093108055	1.280488855	3.11E-05
FES	1.140610872	1.022500743	1.272364025	0.018327808
CPEB1	1.363606847	1.181006773	1.574439433	2.36E-05
SMPD3	0.759772033	0.695876279	0.829534731	8.80E-10
ZC3H7B	0.795832942	0.651889477	0.97156051	0.024871413
DHX15	0.742676464	0.618456188	0.891847055	0.001444393
TRAIP	0.876759114	0.790105606	0.972916199	0.01324574
GSTM3	1.156805323	1.069329738	1.251436771	0.000282512
CASQ2	1.140987149	1.087279079	1.197348223	8.25E-08
RELN	1.168746102	1.056827999	1.292516334	0.002395986
CTSS	0.844463104	0.767307626	0.929376835	0.000543822
FBXO21	1.243887066	1.018932526	1.518505881	0.032013762
CD81	1.307841374	1.118427218	1.529334257	0.000773605
PRPF40A	0.813408024	0.662213818	0.999122332	0.049029785
BST1	1.179067363	1.070876188	1.298189149	0.00079528
CENPN	0.835334511	0.751705217	0.928267796	0.000828886
ACSM3	0.925255059	0.857729451	0.998096688	0.044511958
ABL1	1.161152822	1.01343495	1.330401992	0.031381857
MKS1	0.814434888	0.665880355	0.996131184	0.045750272
POLRMT	0.737084613	0.62592182	0.867989754	0.000254844
ENAH	1.247129966	1.129812085	1.376629948	1.18E-05
ZNF287	1.213633762	1.00912454	1.459588832	0.039740441
GCGR	0.839193543	0.716582053	0.982784594	0.029596565
TAF9B	1.29338892	1.079653738	1.54943649	0.005245018
SAP30	0.850747357	0.749489476	0.965685427	0.012418944
TNFAIP6	1.088758083	1.016367461	1.166304717	0.01541647
NCAPG	0.842245315	0.775849364	0.914323326	4.17E-05
DGKI	1.426078023	1.220921471	1.66570789	7.51E-06
STOML2	0.853760179	0.731203608	0.99685838	0.045525887
PEX11A	0.861537967	0.749446605	0.99039433	0.036109871
TNFRSF21	1.154415894	1.043791937	1.276764083	0.00520791
IPPK	0.797186098	0.654316887	0.971250609	0.024483501
LAPTM4B	1.140201649	1.044454002	1.244726716	0.00336922
HLA-DRB6	0.918424704	0.86254089	0.977929216	0.00788977
ZBTB24	0.702121448	0.587321886	0.83936005	0.000103428
LMNB1	0.816987184	0.744638424	0.89636532	1.93E-05
TRAPPC2	0.806705536	0.660572506	0.985166375	0.035158482
PRR5	0.856885135	0.742899828	0.988359543	0.033944215
SQSTM1	1.310587758	1.131199422	1.51842393	0.000316453
MCM6	0.779472192	0.676779249	0.897747528	0.000547299
TOE1	0.736444048	0.601763976	0.901266704	0.002989957
SLAMF7	0.863718223	0.797680199	0.935223376	0.00030595
MORC2	1.320801736	1.116222964	1.562875235	0.001193201
ERLIN2	0.807363708	0.691776088	0.942264657	0.006641162
PCYOX1	1.291192803	1.124413665	1.482709527	0.000292651
FFAR2	0.912715478	0.834606692	0.998134273	0.045405711
NIPSNAP3B	1.268499776	1.128733764	1.425572384	6.52E-05
OSBPL1A	1.317618712	1.185774394	1.464122585	2.93E-07
GDF10	1.099321526	1.006898472	1.200228078	0.034566715
AK5	1.206745424	1.048957582	1.388268262	0.008576566
VIP	1.138704137	1.09104519	1.188444919	2.61E-09
NUDT11	1.256690526	1.151343605	1.371676597	3.14E-07
CAMLG	1.248200098	1.04707542	1.48795727	0.013394367
ABHD3	0.858657518	0.76476859	0.964072979	0.009901424
CENPE	0.853783007	0.77670176	0.938513933	0.001058795
CUL4A	0.822529114	0.69209983	0.977538376	0.026564682
PRRG1	1.160939592	1.047669704	1.28645577	0.004385322
OSBP	0.80425628	0.65380695	0.989325923	0.039253266
EFHC1	1.163096123	1.01675164	1.330504458	0.027658259
GRIN2A	1.153848145	1.023789629	1.300428824	0.01901266
LRBA	0.765657665	0.65926457	0.889220635	0.000468606
PRIM2	0.856842302	0.734276011	0.999867514	0.049803687
NUP37	0.796311844	0.683975695	0.927098078	0.00332919
MUTYH	0.761414515	0.635382016	0.912446447	0.003153105
EPM2A	1.258661444	1.104045441	1.434930639	0.000581477
SLC5A12	1.175514564	1.009110637	1.369358759	0.03785499
SCTR	1.092727668	1.009752197	1.182521573	0.027748359
NPC2	1.261293222	1.057233214	1.504739512	0.009935763
KIAA1324	0.927555022	0.889081216	0.96769373	0.000502722
FBXO34	0.823868744	0.69577291	0.975547766	0.024634144
MTHFD2L	0.796457846	0.667801092	0.949901263	0.011349989
BCAT1	1.086889345	1.002271518	1.178651121	0.043922327
POLA2	0.718404211	0.616965805	0.836520609	2.06E-05
TYK2	0.778262684	0.662285155	0.914549875	0.002327742
CDA	1.060426988	1.001976196	1.122287536	0.042538677
SMARCA4	0.722087243	0.616850385	0.84527788	5.09E-05
CDIPT	1.467723787	1.242949571	1.73314603	6.06E-06
DENND4C	0.837084339	0.729728023	0.96023473	0.011104008
ZNF165	0.903430989	0.82582673	0.988327843	0.026679489
SEMA6A	1.120282974	1.049138075	1.196252401	0.000691604
SATB2	0.907221755	0.826090858	0.996320569	0.041641535
PLAGL1	1.227537213	1.122886717	1.341940898	6.50E-06
ST3GAL1	1.263202194	1.145458963	1.393048407	2.86E-06
S100A4	1.094430222	1.016699129	1.178104197	0.016370285
TIMELESS	0.840318932	0.746782581	0.945570941	0.003858559
NAT1	0.799604961	0.715781854	0.893244346	7.56E-05
TBRG4	0.826595216	0.707827039	0.96529182	0.016114511
GPR162	1.213543799	1.066766715	1.380516032	0.003254449
C1GALT1	0.886130975	0.789473767	0.994622161	0.040221167
UBE3B	0.808292507	0.667141298	0.979307951	0.029743156
PTBP1	0.699917053	0.574183951	0.853182817	0.000413029
TMEM70	0.758646185	0.632292867	0.910249133	0.002962189
PLEKHO1	1.166523033	1.071493985	1.269980052	0.000381254
SELE	1.085805332	1.017438996	1.158765513	0.013101146
HOXC4	1.133369701	1.02317352	1.255434055	0.016442683
RMND5A	0.841362579	0.715747297	0.989023629	0.036282459
DLG2	1.299817664	1.136989926	1.485963879	0.000123014
NBEAL2	0.80507316	0.717249166	0.903650813	0.000234128
ADPRH	1.143340963	1.002425795	1.304065162	0.045926615
COMP	1.13076115	1.0807699	1.183064755	1.00E-07
ADAMTS6	1.222565329	1.045863056	1.429122079	0.011636985
RYK	1.197056358	1.005072826	1.425711537	0.043727036
DIAPH3	0.8169362	0.722296737	0.923975869	0.001288052
CYP27B1	0.904106864	0.819059214	0.997985503	0.045503415
SRGAP3	0.758135302	0.612425537	0.938512688	0.010999787
DYNC1I1	1.297918184	1.191955822	1.413300377	1.96E-09
KPNA2	0.859732716	0.771819416	0.957659689	0.006032152
SERPINB8	0.841510826	0.739267692	0.957894518	0.00903216
PLS1	0.921216718	0.865276549	0.980773423	0.010247923
CEP250	0.792204652	0.652178196	0.962295603	0.018912407
PLTP	1.181651983	1.097338161	1.272444045	9.90E-06
ANKRD6	1.41384427	1.273645831	1.569475259	8.05E-11
DLG4	1.276990481	1.122414673	1.452854036	0.000203829
AUTS2	1.155424275	1.057171483	1.262808615	0.001442023
SNRPD1	0.833448479	0.727461066	0.954877724	0.008656865
DNPEP	0.652743771	0.536393167	0.794332323	2.06E-05
LMNA	1.175924192	1.015346842	1.361896889	0.030520128
BNIP1	0.779943459	0.634528469	0.958683226	0.018237555
APOL6	0.749740822	0.660684047	0.850801988	8.03E-06
SIX5	1.168479905	1.027410864	1.328918485	0.017696596
SERPINA5	1.114442679	1.055048248	1.177180747	0.000105471
GMNN	0.85966679	0.776261986	0.952032952	0.003684296
FST	1.179089446	1.095546392	1.269003241	1.11E-05
PBX1	1.173285056	1.065876657	1.291517	0.001104966
SLC25A10	0.878456485	0.787005427	0.980534275	0.020863766
TACC3	0.859436642	0.776534179	0.951189737	0.003423869
POLE	0.795989544	0.693844798	0.913171585	0.001129018
CCDC68	0.874169127	0.795412351	0.96072391	0.005242272
ARL2	1.264336564	1.074424131	1.487817428	0.004737129
FBXO4	0.693396118	0.572897321	0.839239701	0.000170329
HEY2	1.190575856	1.060467062	1.336647709	0.003134126
SMC2	0.739386992	0.650746053	0.840102098	3.59E-06
ACTL8	1.081075892	1.012859846	1.153886284	0.019067886
ICAM3	0.890744994	0.800815325	0.990773553	0.033116668
BRCA2	0.761943772	0.668086476	0.868986774	5.04E-05
CD5	0.873429435	0.783743766	0.973378049	0.014361919
APLP2	1.49545931	1.291909485	1.731079905	7.01E-08
IGFBP3	1.21714566	1.127729628	1.313651359	4.47E-07
PCM1	0.8525859	0.737881585	0.985121098	0.030517531
SERPINH1	1.306110567	1.174013777	1.453070524	9.16E-07
PPP2R1B	0.720223555	0.60257106	0.860847796	0.000310311
CARM1	0.842652357	0.726725665	0.977071581	0.023382352
MYH10	1.217728504	1.129941584	1.312335726	2.47E-07
SLC25A22	0.808850237	0.722282513	0.905793362	0.00023959
RCN2	1.220050969	1.060656145	1.403399559	0.005363545
SH3BP1	0.815832463	0.724416072	0.918784981	0.000788242
S100B	1.120371406	1.023360397	1.226578721	0.013905925
ACSS3	1.197095901	1.052979193	1.360937241	0.005982503
MTSS1	1.137102965	1.033309016	1.251322822	0.008515793
CIAO1	0.783029554	0.62078469	0.987677841	0.038958422
CBX8	0.818528691	0.712246348	0.940670627	0.004774677
MBD2	0.649971365	0.503288868	0.839404171	0.000961687
YTHDF2	0.736299025	0.59870273	0.905518261	0.003728412
HAP1	0.793628813	0.65829717	0.956781711	0.015387875
PARP3	0.700488685	0.618006887	0.79397885	2.56E-08
ZNF184	0.781710803	0.657183211	0.929834739	0.005407983
MAP3K9	0.830738054	0.715930821	0.963955865	0.014536618
MYBBP1A	0.793638312	0.67742589	0.929786977	0.004220883
PCDHGB6	0.858845764	0.749241431	0.984483793	0.028928679
RRAGB	1.252522657	1.093910839	1.434132426	0.001117046
TRIM44	1.213627041	1.053174836	1.398524295	0.007449508
PPP1CB	1.286688061	1.0886264	1.520784512	0.003120109
WDR4	0.730223518	0.628329602	0.848641199	4.13E-05
RGP1	0.791364078	0.654925638	0.956226277	0.01536919
PARP1	0.757432333	0.64077524	0.89532757	0.001131472
PDZD3	0.877172557	0.79639106	0.966148081	0.007846613
TPK1	0.79910736	0.704430974	0.906508368	0.00049118
OLR1	1.128995943	1.057183692	1.205686249	0.000296468
NFATC2IP	0.767398237	0.613769665	0.959480548	0.020185591
COX6A1	0.802904854	0.662431246	0.973166963	0.025275856
HPSE	0.883392658	0.799124874	0.976546486	0.015352766
WWP2	0.703762546	0.574961956	0.86141651	0.000658216
MICA	1.216104375	1.06453012	1.389260692	0.003968324
SARS2	0.828683495	0.711035297	0.965797814	0.016153394
PLCH1	0.703726317	0.628070225	0.788495792	1.41E-09
BDH1	0.874336651	0.774828844	0.986623802	0.029375272
CYP2W1	0.935589901	0.87998727	0.994705825	0.033190639
BLVRA	1.163826222	1.033720804	1.310306874	0.012132129
BZW2	0.866752638	0.761384938	0.986702123	0.030587626
TPD52	0.874369243	0.791137351	0.966357575	0.008526408
LRRC49	1.241762108	1.08567322	1.420292133	0.00158143
MCTP2	0.76644538	0.65612767	0.895311305	0.00079475
RTN4	1.670766126	1.420120065	1.965650311	6.04E-10
TNFRSF11B	1.095802608	1.039000864	1.155709681	0.000755041
MRPL33	1.383665713	1.156840643	1.654965026	0.000378208
CALCOCO2	0.74393425	0.62118668	0.890936953	0.001303678
FZD2	1.215982691	1.113222613	1.328228414	1.42E-05
ZNF224	0.826770806	0.69440279	0.984370995	0.032604627
MYL6B	1.228443227	1.084765341	1.391151344	0.001186769
RAB11A	0.792990485	0.65602334	0.958554172	0.016507291
JPH2	1.200465789	1.12537438	1.280567726	2.96E-08
COQ3	0.736213736	0.635134657	0.853379137	4.82E-05
TCOF1	0.70067117	0.57124261	0.859424839	0.000640527
STK16	0.733234317	0.582568479	0.922865867	0.008194527
GPSM2	0.824605346	0.733355782	0.927208856	0.001268333
CDC42	1.225398456	1.013053493	1.482252799	0.036301112
FANCA	0.744600789	0.63797905	0.869041601	0.000183939
ZNF512B	1.196734353	1.088733961	1.315448185	0.00019788
PRKAG2	1.200453771	1.028436297	1.401243091	0.020596494
PPFIA3	0.856107426	0.737185808	0.994213286	0.041748301
ARHGAP11A	0.874506695	0.77687664	0.984405916	0.026406146
DCPS	0.802023444	0.69073596	0.931240941	0.003795909
ABHD4	1.223547361	1.029075576	1.454769872	0.022342405
EPHA7	1.130527551	1.048748939	1.218683039	0.001362861
MXD3	0.802622247	0.698784744	0.92188972	0.00186742
NCALD	1.154255438	1.044415383	1.275647254	0.004927639
KCNJ3	0.879191116	0.797847415	0.96882813	0.009341872
MSRB2	1.185690089	1.026294235	1.36984204	0.020760036
HEY1	1.179329073	1.055074339	1.318217125	0.003687207
PRRG4	0.844635407	0.759977621	0.938723655	0.001727775
CCDC134	0.801683645	0.684590298	0.938804814	0.006072718
SERPINF2	1.103217	1.007956682	1.207480214	0.03300927
PEX19	1.230177945	1.01781066	1.486855892	0.032149217
PYGM	1.157511992	1.065747186	1.257178091	0.000518611
ELOVL4	1.291215349	1.176447584	1.417179226	7.39E-08
TNFRSF12A	1.21605429	1.109708975	1.332590858	2.80E-05
UXS1	1.250606536	1.086655955	1.439293367	0.001814179
GYPE	1.305168986	1.039534436	1.638681725	0.02179542
ZHX2	1.338705818	1.169393643	1.532532075	2.36E-05
FAM135A	0.835724776	0.733644307	0.952008889	0.006936413
PLA2G4C	1.181766865	1.079582927	1.293622646	0.000295145
RP2	0.833556563	0.726983484	0.955752861	0.009097565
NUDT6	0.741206334	0.618120873	0.888801615	0.001228145
TTF2	0.726193132	0.636557612	0.828450487	1.94E-06
CHAF1B	0.79109588	0.710835228	0.88041879	1.76E-05
TBX10	0.813019638	0.711151434	0.929479856	0.002440288
IRS1	1.270614557	1.145228972	1.409728003	6.24E-06
STK17B	0.853618156	0.7428267	0.980933987	0.02565742
PFKFB2	0.87452106	0.781097571	0.979118503	0.020015275
NPC1	1.162364046	1.027756691	1.314601195	0.016577078
C1orf159	0.853533942	0.732428295	0.99466418	0.042510147
TULP3	1.330859439	1.133724037	1.562273347	0.00047519
BRD3	1.207008582	1.035976807	1.406276383	0.015807504
INTS7	0.785231978	0.670845734	0.919122278	0.002613674
TGFB1	1.320184028	1.153161343	1.511398103	5.70E-05
PICK1	0.84411747	0.723489573	0.984857735	0.031248382
CCT6B	0.789904674	0.6599	0.94552113	0.010154155
NCAPH	0.866188079	0.789816638	0.949944269	0.002285418
LZTS1	1.305069205	1.159724225	1.468629862	9.88E-06
SRP14	1.38865993	1.10755777	1.741106832	0.004438324
MON1B	0.766924662	0.636670393	0.923827217	0.005202257
SLC6A15	1.2399434	1.03888932	1.479907058	0.017189052
SERPINB1	0.865152983	0.786260973	0.951960876	0.002986682
TCEAL2	1.148899258	1.099893054	1.200088955	4.35E-10
FUT4	0.883831322	0.8054766	0.969808193	0.009127947
LRRC61	0.812022755	0.703900626	0.936752903	0.004288254
GINS4	0.797375825	0.701244677	0.906685252	0.000551378
CHRNA2	0.61084273	0.452100883	0.825322078	0.001325841
NOS1AP	0.802835477	0.673695418	0.956730276	0.01411501
KLHL18	0.677015432	0.56063487	0.817555095	5.06E-05
RASGRP2	1.175265243	1.060590384	1.302339162	0.002049502
MED16	0.748961557	0.624602899	0.898080068	0.001806522
DTL	0.832270512	0.756487529	0.91564524	0.000163813
EWSR1	0.635770061	0.502830391	0.803856683	0.000154228
LRRC8B	0.708321271	0.59570287	0.842230329	9.48E-05
CORO2B	1.204375353	1.083440081	1.338809608	0.000572504
A4GALT	1.192453058	1.077638021	1.319500861	0.000655614
RWDD2A	0.795631334	0.657121312	0.963336919	0.019143744
TMOD3	0.817547036	0.673074154	0.993030488	0.042309981
SLC22A8	0.781627161	0.622873716	0.980842509	0.033423944
PRDM2	1.408442798	1.133059098	1.750756972	0.002033192
IL18RAP	0.858215599	0.770212257	0.956274076	0.005606547
ADCY2	1.172876564	1.006351609	1.366957057	0.04125038
PEF1	1.449103859	1.158778638	1.812168369	0.001146658
MYEF2	1.178790455	1.068395938	1.300591744	0.001043009
XPO4	0.757032318	0.649546004	0.882305375	0.000367149
SIN3B	1.20011476	1.020931072	1.410746989	0.027032565
CCNO	0.885544738	0.811416773	0.966444752	0.006426701
FGF13	1.139412998	1.039151945	1.249347592	0.00548329
TIMM8A	0.832399313	0.707193063	0.979772926	0.027407722
CACYBP	0.777982087	0.663106163	0.912759014	0.002071495
MKI67	0.839020938	0.762626291	0.923068274	0.000314026
B9D2	0.805580558	0.693942853	0.935177922	0.004504185
SH2D1A	0.897665927	0.812925849	0.991239384	0.032851805
ALG6	0.743582793	0.625055604	0.884585895	0.000825144
[truncated: 594 more rows]
