# Supplementary material for: Expression Patterns of Glycosylation Regulators Define Tumor Microenvironment and Immunotherapy in Gastric Cancer
Source: Front Cell Dev Biol. 2022 Feb 15;10:811075. doi: 10.3389/fcell.2022.811075 (PMC8886025; doi:10.3389/fcell.2022.811075)
Supplement: Supplementary file 8 [file Table3.xls]

Supplementary table 3. The results of the univariate Cox regression analysis between gene expression and OS in TCGA-STAD dataset
id	HR	HR.95L	HR.95H	pvalue
HAS1	1.259209212	1.0173462	1.558572527	0.034175271
ST8SIA6	1.557973595	1.056191891	2.298144629	0.02537683
FUT2	0.805514632	0.696535481	0.931544537	0.003544595
GXYLT2	1.23297529	1.045782179	1.453675628	0.012674346
MGAT4C	20.62265991	1.445336152	294.2527255	0.025643522
ST8SIA5	26.93976592	2.075694797	349.6424373	0.011790104
POGLUT2	1.346570625	1.018638909	1.780073814	0.036649009
EXT2	1.476983866	1.000688128	2.179981235	0.049596567
GLT8D1	1.827986882	1.230440004	2.715724482	0.002819723
ST3GAL6	1.740225141	1.213447914	2.495684821	0.002598271
GALNT15	1.385389714	1.113339171	1.723917302	0.003472251
GLT8D2	1.368217501	1.126314525	1.662074925	0.001587104
ST6GALNAC3	1.749298757	1.230426147	2.48698075	0.001839188
GALNT10	1.320276986	1.015507884	1.716511855	0.037997091
GALNT16	1.380800041	1.027116241	1.856273591	0.032583513
CHSY3	1.611137955	1.118556299	2.320639125	0.01041469
ST6GALNAC4	0.776583954	0.622519346	0.968777342	0.025018612
