# Supplementary material for: Expression Patterns of Glycosylation Regulators Define Tumor Microenvironment and Immunotherapy in Gastric Cancer
Source: Front Cell Dev Biol. 2022 Feb 15;10:811075. doi: 10.3389/fcell.2022.811075 (PMC8886025; doi:10.3389/fcell.2022.811075)
Supplement: Supplementary file 9 [file Table1.xlsx]

## Sheet: List of 169 GT genes
Supplementary Table 1. List of 169 glycosylation modification genes used in this study
HGNC ID (gene)	Approved symbol	Approved name	Previous symbols	Synonyms	Chromosome
Fucosyltransferases (FUT)
https://www.genenames.org/data/genegroup/#!/group/434
HGNC:4012	FUT1	fucosyltransferase 1 (H blood group)	H,HSC		19q13.33
HGNC:4013	FUT2	fucosyltransferase 2	SE	sej,Se2,SEC2	19q13.33
HGNC:4014	FUT3	fucosyltransferase 3 (Lewis blood group)	LE	CD174	19p13.3
HGNC:4015	FUT4	fucosyltransferase 4	CD15,FCT3A,ELFT	FUC-TIV	11q21
HGNC:4016	FUT5	fucosyltransferase 5		FUC-TV	19p13.3
HGNC:4017	FUT6	fucosyltransferase 6		FT1A,FCT3A,FucT-VI,FLJ40754	19p13.3
HGNC:4018	FUT7	fucosyltransferase 7			9q34.3
HGNC:4019	FUT8	fucosyltransferase 8			14q23.3
HGNC:4020	FUT9	fucosyltransferase 9		Fuc-TIX	6q16.1
HGNC:19234	FUT10	fucosyltransferase 10			8p12
HGNC:19233	FUT11	fucosyltransferase 11		MGC33202	10q22.2
HGNC:14988	POFUT1	protein O-fucosyltransferase 1		O-FUT,O-Fuc-T,KIAA0180,FUT12	20q11.21
HGNC:14683	POFUT2	protein O-fucosyltransferase 2	C21orf80	KIAA0958,FUT13	21q22.3
Sialyltransferases
https://www.genenames.org/data/genegroup/#!/group/438
HGNC:10862	ST3GAL1	ST3 beta-galactoside alpha-2,3-sialyltransferase 1	SIAT4A	ST3O,SIATFL,ST3GalA.1	8q24.22
HGNC:10863	ST3GAL2	ST3 beta-galactoside alpha-2,3-sialyltransferase 2	SIAT4B	ST3GALII,ST3GalA.2	16q22.1
HGNC:10866	ST3GAL3	ST3 beta-galactoside alpha-2,3-sialyltransferase 3	SIAT6,MRT12		1p34.1
HGNC:10864	ST3GAL4	ST3 beta-galactoside alpha-2,3-sialyltransferase 4	CGS23,SIAT4,NANTA3,SIAT4C	STZ,SAT3,FLJ11867	11q24.2
HGNC:10872	ST3GAL5	ST3 beta-galactoside alpha-2,3-sialyltransferase 5	SIAT9	ST3GalV,SIATGM3S	2p11.2
HGNC:18080	ST3GAL6	ST3 beta-galactoside alpha-2,3-sialyltransferase 6	SIAT10	ST3GALVI	3q12.1
HGNC:23614	ST6GALNAC1	ST6 N-acetylgalactosaminide alpha-2,6-sialyltransferase 1	SIAT7A	ST6GalNAcI	17q25.1
HGNC:10867	ST6GALNAC2	ST6 N-acetylgalactosaminide alpha-2,6-sialyltransferase 2	SIAT7,SIAT7B,SIATL1	ST6GalNAII,STHM	17q25.1
HGNC:19343	ST6GALNAC3	ST6 N-acetylgalactosaminide alpha-2,6-sialyltransferase 3	SIAT7C		1p31.1
HGNC:17846	ST6GALNAC4	ST6 N-acetylgalactosaminide alpha-2,6-sialyltransferase 4	SIAT7D	ST6GALNACIV,SIAT3C	9q34.11
HGNC:19342	ST6GALNAC5	ST6 N-acetylgalactosaminide alpha-2,6-sialyltransferase 5	SIAT7E	MGC3184,ST6GalNAcV	1p31.1
HGNC:23364	ST6GALNAC6	ST6 N-acetylgalactosaminide alpha-2,6-sialyltransferase 6	SIAT7F	ST6GALNACVI	9q34.11
HGNC:10860	ST6GAL1	ST6 beta-galactoside alpha-2,6-sialyltransferase 1	SIAT1		3q27.3
HGNC:10861	ST6GAL2	ST6 beta-galactoside alpha-2,6-sialyltransferase 2	SIAT2	KIAA1877,St6gal2,St6GalII	2q12.3
HGNC:10869	ST8SIA1	ST8 alpha-N-acetyl-neuraminide alpha-2,8-sialyltransferase 1	SIAT8,SIAT8A		12p12.1
HGNC:10870	ST8SIA2	ST8 alpha-N-acetyl-neuraminide alpha-2,8-sialyltransferase 2	SIAT8B	STX,ST8SIA-II,HsT19690	15q26.1
HGNC:14269	ST8SIA3	ST8 alpha-N-acetyl-neuraminide alpha-2,8-sialyltransferase 3	SIAT8C		18q21.31
HGNC:10871	ST8SIA4	ST8 alpha-N-acetyl-neuraminide alpha-2,8-sialyltransferase 4	SIAT8D	PST,PST1	5q21.1
HGNC:17827	ST8SIA5	ST8 alpha-N-acetyl-neuraminide alpha-2,8-sialyltransferase 5	SIAT8E		18q21.1
HGNC:23317	ST8SIA6	ST8 alpha-N-acetyl-neuraminide alpha-2,8-sialyltransferase 6	SIAT8F		10p12.33
Polypeptide N-acetylgalactosaminyltransferases (GALNT)
https://www.genenames.org/data/genegroup/#!/group/433
HGNC:33844	GALNTL6	polypeptide N-acetylgalactosaminyltransferase like 6		GALNT17,GalNAc-T6L	4q34.1
HGNC:4123	GALNT1	polypeptide N-acetylgalactosaminyltransferase 1		GalNAc-T1	18q12.2
HGNC:4124	GALNT2	polypeptide N-acetylgalactosaminyltransferase 2		GalNAc-T2	1q42.13
HGNC:4125	GALNT3	polypeptide N-acetylgalactosaminyltransferase 3		GalNAc-T3,HHS,HFTC	2q24.3
HGNC:4126	GALNT4	polypeptide N-acetylgalactosaminyltransferase 4		GalNAc-T4	12q21.33
HGNC:4127	GALNT5	polypeptide N-acetylgalactosaminyltransferase 5		GalNAc-T5	2q24.1
HGNC:4128	GALNT6	polypeptide N-acetylgalactosaminyltransferase 6		GalNAc-T6	12q13.13
HGNC:4129	GALNT7	polypeptide N-acetylgalactosaminyltransferase 7		GALNAC-T7	4q34.1
HGNC:4130	GALNT8	polypeptide N-acetylgalactosaminyltransferase 8		GALNAC-T8	12p13.32
HGNC:4131	GALNT9	polypeptide N-acetylgalactosaminyltransferase 9		GALNAC-T9	12q24.33
HGNC:19873	GALNT10	polypeptide N-acetylgalactosaminyltransferase 10		GalNAc-T10	5q33.2
HGNC:19875	GALNT11	polypeptide N-acetylgalactosaminyltransferase 11		GalNAc-T11	7q36.1
HGNC:19877	GALNT12	polypeptide N-acetylgalactosaminyltransferase 12		GalNAc-T12	9q22.33
HGNC:23242	GALNT13	polypeptide N-acetylgalactosaminyltransferase 13		KIAA1918,GalNAc-T13	2q23.3-q24.1
HGNC:22946	GALNT14	polypeptide N-acetylgalactosaminyltransferase 14		GalNac-T10,FLJ12691,GalNac-T14	2p23.1
HGNC:21531	GALNT15	polypeptide N-acetylgalactosaminyltransferase 15	GALNTL2	GALNT7,pp-GalNAc-T15	3p25.1
HGNC:23233	GALNT16	polypeptide N-acetylgalactosaminyltransferase 16	GALNTL1	KIAA1130,GalNAc-T16	14q24.1
HGNC:30488	GALNT18	polypeptide N-acetylgalactosaminyltransferase 18	GALNTL4	MGC71806,GALNT15,GalNAc-T18	11p15.4
Beta 3-glycosyltransferases
https://www.genenames.org/data/genegroup/#!/group/426
HGNC:918	B3GALNT1	beta-1,3-N-acetylgalactosaminyltransferase 1 (globoside blood group)	B3GALT3	beta3Gal-T3,galT3,P1,GLOB	3q26.1
HGNC:28596	B3GALNT2	beta-1,3-N-acetylgalactosaminyltransferase 2		MGC39558	1q42.3
HGNC:916	B3GALT1	beta-1,3-galactosyltransferase 1		beta3Gal-T1	2q24.3
HGNC:917	B3GALT2	beta-1,3-galactosyltransferase 2		beta3Gal-T2	1q31.2
HGNC:919	B3GALT4	beta-1,3-galactosyltransferase 4		beta3Gal-T4,GalT4	6p21.32
HGNC:920	B3GALT5	beta-1,3-galactosyltransferase 5		beta3Gal-T5,B3GalT-V,GLCT5,B3T5	21q22.2
HGNC:17978	B3GALT6	beta-1,3-galactosyltransferase 6		beta3GalT6	1p36.33
HGNC:15629	B3GNT2	UDP-GlcNAc:betaGal beta-1,3-N-acetylglucosaminyltransferase 2	B3GNT1	B3GNT-2,BETA3GNT,B3GN-T2,B3GN-T1	2p15
HGNC:13528	B3GNT3	UDP-GlcNAc:betaGal beta-1,3-N-acetylglucosaminyltransferase 3	TMEM3	B3GN-T3,beta3Gn-T3,HP10328,B3GNT-3	19p13.11
HGNC:15683	B3GNT4	UDP-GlcNAc:betaGal beta-1,3-N-acetylglucosaminyltransferase 4		B3GN-T4,beta3Gn-T4	12q24.31
HGNC:15684	B3GNT5	UDP-GlcNAc:betaGal beta-1,3-N-acetylglucosaminyltransferase 5		B3GN-T5,beta3Gn-T5	3q27.1
HGNC:24141	B3GNT6	UDP-GlcNAc:betaGal beta-1,3-N-acetylglucosaminyltransferase 6		B3Gn-T6	11q13.5
HGNC:18811	B3GNT7	UDP-GlcNAc:betaGal beta-1,3-N-acetylglucosaminyltransferase 7		beta3GnT7	2q37.1
HGNC:24139	B3GNT8	UDP-GlcNAc:betaGal beta-1,3-N-acetylglucosaminyltransferase 8	B3GALT7	BGALT15,beta3Gn-T8	19q13.2
HGNC:28714	B3GNT9	UDP-GlcNAc:betaGal beta-1,3-N-acetylglucosaminyltransferase 9		MGC4655	16q22.1
HGNC:24337	C1GALT1	core 1 synthase, glycoprotein-N-acetylgalactosamine 3-beta-galactosyltransferase 1		C1GALT,T-synthase	7p22.1-p21.3
HGNC:6560	LFNG	LFNG O-fucosylpeptide 3-beta-N-acetylglucosaminyltransferase		SCDO3	7p22.3
HGNC:7038	MFNG	MFNG O-fucosylpeptide 3-beta-N-acetylglucosaminyltransferase			22q13.1
HGNC:9974	RFNG	RFNG O-fucosylpeptide 3-beta-N-acetylglucosaminyltransferase			17q25.3
Mannosyl-glycoprotein N-acetylglucosaminyltransferases (MGAT)
https://www.genenames.org/data/genegroup/#!/group/435
HGNC:7044	MGAT1	mannosyl (alpha-1,3-)-glycoprotein beta-1,2-N-acetylglucosaminyltransferase	MGAT,GLYT1	GNT-1,GLCNAC-TI,GnTI	5q35.3
HGNC:7045	MGAT2	mannosyl (alpha-1,6-)-glycoprotein beta-1,2-N-acetylglucosaminyltransferase		GNT-II	14q21.3
HGNC:7046	MGAT3	mannosyl (beta-1,4-)-glycoprotein beta-1,4-N-acetylglucosaminyltransferase		GNT-III	22q13.1
HGNC:7047	MGAT4A	alpha-1,3-mannosyl-glycoprotein 4-beta-N-acetylglucosaminyltransferase A		GnT-Iva,GnT-4a	2q11.2
HGNC:7048	MGAT4B	alpha-1,3-mannosyl-glycoprotein 4-beta-N-acetylglucosaminyltransferase B		GnT-Ivb	5q35.3
HGNC:30871	MGAT4C	MGAT4 family member C		HGNT-IV-H	12q21.31-q21.32
HGNC:7049	MGAT5	alpha-1,6-mannosylglycoprotein 6-beta-N-acetylglucosaminyltransferase		GNT-V,MGAT5A	2q21.2-q21.3
HGNC:24140	MGAT5B	alpha-1,6-mannosylglycoprotein 6-beta-N-acetylglucosaminyltransferase B		GnT-IX,FLJ25132,GnT-VB	17q25.2
Beta 4-glycosyltransferases
https://www.genenames.org/data/genegroup/#!/group/425
HGNC:4117	B4GALNT1	beta-1,4-N-acetyl-galactosaminyltransferase 1	GALGT,SPG26	beta1-4GalNAc-T	12q13.3
HGNC:24136	B4GALNT2	beta-1,4-N-acetyl-galactosaminyltransferase 2	GALGT2	Sda,Cad	17q21.32
HGNC:24137	B4GALNT3	beta-1,4-N-acetyl-galactosaminyltransferase 3		B4GalNac-T3,FLJ16224,FLJ40362	12p13.33
HGNC:26315	B4GALNT4	beta-1,4-N-acetyl-galactosaminyltransferase 4		FLJ25045,NGalNAc-T1	11p15.5
HGNC:924	B4GALT1	beta-1,4-galactosyltransferase 1	GGTB2	beta4Gal-T1	9p21.1
HGNC:925	B4GALT2	beta-1,4-galactosyltransferase 2		beta4Gal-T2	1p34.1
HGNC:926	B4GALT3	beta-1,4-galactosyltransferase 3		beta4Gal-T3	1q23.3
HGNC:927	B4GALT4	beta-1,4-galactosyltransferase 4		beta4Gal-T4	3q13.32
HGNC:928	B4GALT5	beta-1,4-galactosyltransferase 5		beta4GalT-V	20q13.13
HGNC:929	B4GALT6	beta-1,4-galactosyltransferase 6		beta4GalT-VI	18q12.1
HGNC:930	B4GALT7	beta-1,4-galactosyltransferase 7		XGALT-1,beta4Gal-T7	5q35.3
HGNC:24291	CHPF	chondroitin polymerizing factor		CSS2,CHSY2	2q35
HGNC:29270	CHPF2	chondroitin polymerizing factor 2		KIAA1402,ChSy-3,CSGlcA-T	7q36.1
HGNC:17198	CHSY1	chondroitin sulfate synthase 1		KIAA0990,CSS1	15q26.3
HGNC:24293	CHSY3	chondroitin sulfate synthase 3		CSS3,CHSY-2	5q23.3
HGNC:24290	CSGALNACT1	chondroitin sulfate N-acetylgalactosaminyltransferase 1		CSGalNAcT-1,FLJ11264,ChGn	8p21.3
HGNC:24292	CSGALNACT2	chondroitin sulfate N-acetylgalactosaminyltransferase 2		GALNACT2,MGC40204,PRO0082,GALNACT-2	10q11.21
Alpha 1,4-glycosyltransferases
https://www.genenames.org/data/genegroup/#!/group/442
HGNC:18149	A4GALT	alpha 1,4-galactosyltransferase (P blood group)	P1	A14GALT,Gb3S,P(k)	22q13.2
HGNC:17968	A4GNT	alpha-1,4-N-acetylglucosaminyltransferase		alpha4GnT	3q22.3
Glucosaminyl (N-acetyl) transferases/xylosyltransferases (GCNT, XYLT)
https://www.genenames.org/data/genegroup/#!/group/441
HGNC:4203	GCNT1	glucosaminyl (N-acetyl) transferase 1	NACGT2	C2GNT,NAGCT2	9q21.13
HGNC:4204	GCNT2	glucosaminyl (N-acetyl) transferase 2 (I blood group)	NACGT1,II,GCNT5,CCAT	IGNT,NAGCT1,bA421M1.1,bA360O19.2,ULG3	6p24.3-p24.2
HGNC:4205	GCNT3	glucosaminyl (N-acetyl) transferase 3, mucin type		C2GnT-M,C2/4GnT,C2GnT2	15q22.2
HGNC:17973	GCNT4	glucosaminyl (N-acetyl) transferase 4	LINC01336	C2GNT3	5q13.3
HGNC:16099	GCNT7	glucosaminyl (N-acetyl) transferase family member 7	C20orf105	dJ1153D9.2	20q13.31
HGNC:15516	XYLT1	xylosyltransferase 1		XT-I,PXYLT1	16p12.3
HGNC:15517	XYLT2	xylosyltransferase 2		XT-II,PXYLT2	17q21.33
Glycosyltransferase family 8
https://www.genenames.org/data/genegroup/#!/group/436
HGNC:24870	GLT8D1	glycosyltransferase 8 domain containing 1		AD-017,FLJ14611	3p21.1
HGNC:24890	GLT8D2	glycosyltransferase 8 domain containing 2		FLJ31494	12q23.3
HGNC:27482	GXYLT1	glucoside xylosyltransferase 1	GLT8D3	FLJ43151	12q12
HGNC:33383	GXYLT2	glucoside xylosyltransferase 2	GLT8D4		3p13
HGNC:4699	GYG1	glycogenin 1	GYG		3q24
HGNC:4700	GYG2	glycogenin 2		GN-2	Xp22.33
HGNC:26639	XXYLT1	xyloside xylosyltransferase 1	C3orf21	FLJ35155	3q29
O-linked N-acetylglucosaminyltransferases
https://www.genenames.org/data/genegroup/#!/group/446
HGNC:28526	EOGT	EGF domain specific O-linked N-acetylglucosamine transferase	C3orf64	AER61,FLJ33770	3p14.1
HGNC:8127	OGT	O-linked N-acetylglucosamine (GlcNAc) transferase		O-GLCNAC,HRNT1,MGC22921,FLJ23071,OGT1	Xq13.1
HGNC:19139	POMGNT1	protein O-linked mannose N-acetylglucosaminyltransferase 1 (beta 1,2-)	MEB	FLJ20277,MGAT1.2,LGMD2O	1p34.1
HGNC:25902	POMGNT2	protein O-linked mannose N-acetylglucosaminyltransferase 2 (beta 1,4-)	C3orf39,GTDC2	FLJ14566,AGO61	3p22.1
Glycosyltransferase family 6
https://www.genenames.org/data/genegroup/#!/group/429
HGNC:79	ABO	ABO, alpha 1-3-N-acetylgalactosaminyltransferase and alpha 1-3-galactosyltransferase		A3GALNT, A3GALT1	9q34.2
HGNC:20460	GBGT1	globoside alpha-1,3-N-acetylgalactosaminyltransferase 1 (FORS blood group)		UDP-GalNAc, A3GALNT, MGC44848, FS	9q34.2
Glycosyltransferases group 1 domain containing
https://www.genenames.org/data/genegroup/#!/group/427
HGNC:18294	ALG1	ALG1 chitobiosyldiphosphodolichol beta-mannosyltransferase		HMT-1, HMAT1, CDG1K, Mat-1	16p13.3
HGNC:33721	ALG1L	ALG1 chitobiosyldiphosphodolichol beta-mannosyltransferase like		ALG1L1	3q21.2
HGNC:37258	ALG1L2	ALG1 chitobiosyldiphosphodolichol beta-mannosyltransferase like 2			3q22.1
HGNC:23159	ALG2	ALG2 alpha-1,3/1,6-mannosyltransferase		CDGli, FLJ14511, hALPG2, NET38, CDG1l	9q22.33
HGNC:32456	ALG11	ALG11 alpha-1,2-mannosyltransferase		KIAA0266, CDG1P	13q14.3
HGNC:26483	GLT1D1	glycosyltransferase 1 domain containing 1		FLJ31978	12q24.33
HGNC:20887	GTDC1	glycosyltransferase like domain containing 1		FLJ11753, Hmat-Xa	2q22.3
HGNC:4706	GYS1	glycogen synthase 1	GYS	GSY	19q13.33
HGNC:4707	GYS2	glycogen synthase 2			12p12.1
HGNC:8957	PIGA	phosphatidylinositol glycan anchor biosynthesis class A		GPI3	Xp22.2
Alpha 1,2-glucosyltransferases
https://www.genenames.org/data/genegroup/#!/group/448
HGNC:23162	ALG10	ALG10 alpha-1,2-glucosyltransferase		FLJ14751, DIE2, ALG10A	12p11.1
HGNC:31088	ALG10B	ALG10 alpha-1,2-glucosyltransferase B		KCR1	12q12
Alpha 1,3-glucosyltransferases
https://www.genenames.org/data/genegroup/#!/group/447
HGNC:23157	ALG6	ALG6 alpha-1,3-glucosyltransferase			1p31.3
HGNC:23161	ALG8	ALG8 alpha-1,3-glucosyltransferase		MGC2840	11q14.1
Dolichol D-mannosyl phosphate dependent mannosyltransferases
https://www.genenames.org/data/genegroup/#!/group/430
HGNC:23056	ALG3	ALG3 alpha-1,3- mannosyltransferase		NOT56L, Not56, CDGS4, D16Ertd36e	3q27.1
HGNC:215672	ALG9	ALG9 alpha-1,2-mannosyltransferase	DIBD1		11q23.1
HGNC:19358	ALG12	ALG12 alpha-1,6-mannosyltransferase		ECM39, CDG1G	22q13.33
HGNC:8959	PIGB	phosphatidylinositol glycan anchor biosynthesis class B			15q21.3
HGNC:18858	PIGM	phosphatidylinositol glycan anchor biosynthesis class M		GPI-MT-I	1q23.2
HGNC:26031	PIGV	phosphatidylinositol glycan anchor biosynthesis class V		FLJ20477	1p36.11
HGNC:30596	PIGZ	phosphatidylinositol glycan anchor biosynthesis class Z		FLJ12768, MGC52163, SMP3	3q29
HGNC:9202	POMT1	protein O-mannosyltransferase 1		LGMD2K	9q34.13
HGNC:19743	POMT2	protein O-mannosyltransferase 2		LGMD2N	14q24.3
Glycosyltansferase family 2
https://www.genenames.org/data/genegroup/#!/group/428
HGNC:20266	ALG5	ALG5 dolichol-phosphate beta-glucosyltransferase		bA421P11.2	13q13.3
HGNC:21727	B3GNTL1	UDP
HGNC:3005	DPM1	dolichyl-phosphate mannosyltransferase subunit 1, catalytic		MPDS, CDGIE	20q13.13
HGNC:4818	HAS1	hyaluronan synthase 1	HAS		19q13.41
HGNC:4819	HAS2	hyaluronan synthase 2			8q24.13
HGNC:4820	HAS3	hyaluronan synthase 3			16q22.1
Exostosin glycosyltransferase family
https://www.genenames.org/data/genegroup/#!/group/431
HGNC:3515	EXTL1	exostosin like glycosyltransferase 1		EXTL, MGC70794	1p36.11
HGNC:3516	EXTL2	exostosin like glycosyltransferase 2			1p21.2
HGNC:3518	EXTL3	exostosin like glycosyltransferase 3		botv, REGR	8p21.1
HGNC:3512	EXT1	exostosin glycosyltransferase 1	LGCR, LGS	ttv	8q24.11
HGNC:3513	EXT2	exostosin glycosyltransferase 2		SOTV	11p11.2
Glycogen phosphorylases (PYG)
https://www.genenames.org/data/genegroup/#!/group/437
HGNC:9723	PYGB	glycogen phosphorylase B			20p11.21
HGNC:9725	PYGL	glycogen phosphorylase L		GSD6	14q22.1
HGNC:9726	PYGM	glycogen phosophorylase, muscle associated		GDS5	11q13.1
Collagen beta(1-O)galactosyltransferases
https://www.genenames.org/data/genegroup/#!/group/439
HGNC:26182	COLGALT1	collagen beta (1-O)galactosyltransferase 1	GLT25D1	FLJ22329	19p13.11
HGNC:16790	COLGALT2	collagen beta (1-O)galactosyltransferase 2	C1orf17, GLT25D2		1q25.3
UDP-glucose glycoprotein glucosyltransferases (UGGT)
https://www.genenames.org/data/genegroup/#!/group/440
HGNC:15663	UGGT1	UDP-glucose glycoprotein glucosyltransferase 1	UGCGL1	HUGT1	2q14.3
HGNC:15664	UGGT2	UDP-glucose glycoprotein glucosyltransferase 2	UGCGL2	FLJ11485, HUGT2, FLJ10873, MGC150689, MGC87276, MGC117360	13q32.1
Glycosyltransferase family 90
https://www.genenames.org/data/genegroup/#!/group/443
HGNC:19350	POGLUT2	protein O-glucosyltransferase 2	KDELC1	MGC5302, EP58	13q33.1
HGNC:28496	POGLUT3	protein O-glucosyltransferase 3	KDELC2	MGC33424	11q22.3
HGNC:22954	POGLUT1	protein O-glucosyltransferase 1	C3orf9, KTELC1	MDS010, MGC32995, 9630046K23Rik, MDSRP, hCLP46, KDELCL1, Rumi	3q13.33
STT3 oligosaccharyltransferase catalytic subunits
https://www.genenames.org/data/genegroup/#!/group/444
HGNC:6172	STT3A	STT3 oligosaccharyltransferase complex catalytic subunit A	ITM1	TMC, MGC9042, STT3-A	11q24.2
HGNC:30611	STT3B	STT3 oligosaccharyltransferase complex catalytic subunit B		SIMP, FLJ90106, STT3-B	3p23
UDP-N-acetylglucosaminyltransferase subunits
https://www.genenames.org/data/genegroup/#!/group/449
HGNC:30881	ALG13	ALG13 UDP-N-acetylglucosaminyltransferase subunit	GLT28D1, CXorf45	MDS031, YGL047W, FLJ23018, TDRD13, CDG1S	Xq23
HGNC:28287	ALG14	ALG14 UDP-N-acetylglucosaminyltransferase subunit		MGC19780	1p21.3
UDP-glucose ceramide glucosyltransferases
https://www.genenames.org/data/genegroup/#!/group/450
HGNC:12524	UGCG	UDP-glucose ceramide glucosyltransferase		GCS	9q31.3
Beta-1,3-glucuronyltransferases
https://www.genenames.org/data/genegroup/#!/group/423
HGNC:921	B3GAT1	beta-1,3-glucuronyltransferase 1	CD57, LEU7	GlcAT-P, HNK-1, NK-1	11q25
HGNC:922	B3GAT2	beta-1,3-glucuronyltransferase 2		GlcAT-S	6q13
HGNC:923	B3GAT3	beta-1,3-glucuronyltransferase 3		Glc-AT-I	11q12.3
